# Supplementary material for: Identification of New Toxicity Mechanisms in Drug-Induced Liver Injury through Systems Pharmacology
Source: Genes (Basel). 2022 Jul 21;13(7):1292. doi: 10.3390/genes13071292 (PMC9315637; doi:10.3390/genes13071292)
Supplement: Supplementary file 1 [file genes-13-01292-s001.zip › Table S1.xlsx]

## Sheet: Sheet 1 - dilipaper_hyi1e02_ove
Pfam ID	# Drugs	# Toxic drugs	# Non-toxic drugs	DILI_Score	Drugs
PF10320	54	22	32	67.6447	ALFUZOSIN;ALVIMOPAN;AMIODARONE;AMITRIPTYLINE;ASTEMIZOLE;ATROPINE;BUSPIRONE;CARVEDILOL;CHLORPROMAZINE;CINNARIZINE;CISAPRIDE;CLEMASTINE;CLOZAPINE;CYCLIZINE;DANAZOL;DESLORATADINE;DICYCLOMINE;DIHYDROERGOTAMINE;DIPHENHYDRAMINE;DISULFIRAM;DOXAZOSIN;DROPERIDOL;ECONAZOLE;EPINEPHRINE;ERGONOVINE;ERGOTAMINE;FORMOTEROL;KETOTIFEN;LOPERAMIDE;MEPAZINE;METHYSERGIDE;MIANSERIN;MIRTAZAPINE;MONTELUKAST;MORPHINE;NORE…
PF00001	44	19	25	61.6496	AMIODARONE;AMITRIPTYLINE;ASTEMIZOLE;ATROPINE;CARVEDILOL;CHLORPROMAZINE;CINNARIZINE;CISAPRIDE;CLEMASTINE;CLOZAPINE;CYCLIZINE;DANAZOL;DESLORATADINE;DICYCLOMINE;DIHYDROERGOTAMINE;DINOPROSTONE;DIPHENHYDRAMINE;DOXAZOSIN;DROPERIDOL;ECONAZOLE;ERGONOVINE;ERGOTAMINE;FLUOXETINE;FORMOTEROL;KETOTIFEN;MEPAZINE;METHYSERGIDE;MIANSERIN;MIRTAZAPINE;MONTELUKAST;OLANZAPINE;ORPHENADRINE;OXYBUTYNIN;OXYTOCIN;PIPAMAZIN…
PF10328	38	14	24	52.9277	ALVIMOPAN;AMIODARONE;AMITRIPTYLINE;ASTEMIZOLE;CARVEDILOL;CHLORPROMAZINE;CINNARIZINE;CISAPRIDE;CLEMASTINE;CLOZAPINE;CYCLIZINE;DANAZOL;DIHYDROERGOTAMINE;DINOPROSTONE;DOPAMINE;DOXAZOSIN;DROPERIDOL;ECONAZOLE;EPINEPHRINE;ERGONOVINE;ERGOTAMINE;FORMOTEROL;KETOTIFEN;LOPERAMIDE;MEPAZINE;METHYSERGIDE;MIANSERIN;MONTELUKAST;MORPHINE;NALTREXONE;OLANZAPINE;OXYCODONE;PIPAMAZINE;PROMAZINE;QUETIAPINE;RISPERIDONE;…
PF13853	36	18	18	61.6117	ADENOSINE;AMIODARONE;AMITRIPTYLINE;ASTEMIZOLE;CARVEDILOL;CHLORPROMAZINE;CINNARIZINE;CISAPRIDE;CLEMASTINE;CLOZAPINE;CYCLIZINE;DESLORATADINE;DIHYDROERGOTAMINE;DROPERIDOL;ECONAZOLE;ERGONOVINE;ERGOTAMINE;FENOFIBRATE;FLUOXETINE;IMIPRAMINE;KETOTIFEN;MEPAZINE;METHYSERGIDE;MIANSERIN;MIRTAZAPINE;NISOLDIPINE;OLANZAPINE;ORPHENADRINE;PIPAMAZINE;PROMAZINE;QUETIAPINE;RISPERIDONE;SELEGILINE;SERTRALINE;THEOPHYLL…
PF00209	29	20	9	74.8147	AMIODARONE;AMITRIPTYLINE;ASTEMIZOLE;BUPROPION;CARVEDILOL;CHLORPROMAZINE;CINNARIZINE;CITALOPRAM;CLOPIDOGREL;DANAZOL;DESLORATADINE;DEXTROAMPHETAMINE;DOBUTAMINE;DOPAMINE;DOXAZOSIN;ECONAZOLE;FLUOXETINE;IMIPRAMINE;LABETALOL;LEFLUNOMIDE;LOVASTATIN;MAZINDOL;NOMIFENSINE;OXYBUTYNIN;PAROXETINE;SERTRALINE;SULOCTIDIL;TAMOXIFEN;VENLAFAXINE
PF00038	27	14	13	58.4604	AMIKACIN;AMINOPHYLLINE;AZITHROMYCIN;BUFORMIN;CARBAMAZEPINE;CARBIMAZOLE;CHLORMEZANONE;CIPROFLOXACIN;CLOMETHIAZOLE;DAPSONE;ENALAPRIL;ETIDRONIC ACID;FEXOFENADINE;FIPEXIDE;FLAVOXATE;GUANETHIDINE;HYDROCODONE;IFOSFAMIDE;IOPAMIDOL;IRBESARTAN;METFORMIN;METHIMAZOLE;NITROFURANTOIN;RIBAVIRIN;TROMETHAMINE;UREA;VITAMIN E
PF00932	27	14	13	58.4604	AMIKACIN;AMINOPHYLLINE;AZITHROMYCIN;BUFORMIN;CARBAMAZEPINE;CARBIMAZOLE;CHLORMEZANONE;CIPROFLOXACIN;CLOMETHIAZOLE;DAPSONE;ENALAPRIL;ETIDRONIC ACID;FEXOFENADINE;FIPEXIDE;FLAVOXATE;GUANETHIDINE;HYDROCODONE;IFOSFAMIDE;IOPAMIDOL;IRBESARTAN;METFORMIN;METHIMAZOLE;NITROFURANTOIN;RIBAVIRIN;TROMETHAMINE;UREA;VITAMIN E
PF00008	12	12	0	100.717	ASPIRIN;BROMFENAC;DEXKETOPROFEN;DICLOFENAC;IBUPROFEN;INDOMETHACIN;KETOPROFEN;KETOROLAC;LUMIRACOXIB;MELOXICAM;NIMESULIDE;ROFECOXIB
PF03098	12	12	0	100.717	ASPIRIN;BROMFENAC;DEXKETOPROFEN;DICLOFENAC;IBUPROFEN;INDOMETHACIN;KETOPROFEN;KETOROLAC;LUMIRACOXIB;MELOXICAM;NIMESULIDE;ROFECOXIB
PF13306	10	4	6	41.2311	AMANTADINE;AZITHROMYCIN;CARBAMAZEPINE;CARBETAPENTANE;DAPSONE;DEXTROMETHORPHAN;FLUMAZENIL;FOLIC ACID;PRIMIDONE;PYRAZINAMIDE
PF00989	9	1	8	14.2988	ACEMETACIN;BROMPHENIRAMINE;DOFETILIDE;DROPERIDOL;IBUTILIDE;ISOXSUPRINE;PALIPERIDONE;PIMOZIDE;TORSEMIDE
PF08447	9	1	8	14.2988	ACEMETACIN;BROMPHENIRAMINE;DOFETILIDE;DROPERIDOL;IBUTILIDE;ISOXSUPRINE;PALIPERIDONE;PIMOZIDE;TORSEMIDE
PF13426	9	1	8	14.2988	ACEMETACIN;BROMPHENIRAMINE;DOFETILIDE;DROPERIDOL;IBUTILIDE;ISOXSUPRINE;PALIPERIDONE;PIMOZIDE;TORSEMIDE
PF03491	7	4	3	57.57	CLOPIDOGREL;DEXTROMETHORPHAN;ESCITALOPRAM;MAZINDOL;NOMIFENSINE;PRIMAQUINE;TIBOLONE
PF06087	7	3	4	43.425	CARBETAPENTANE;NITROFURANTOIN;PERMETHRIN;PRIMIDONE;RIBOFLAVIN;SULFATHIAZOLE;VALPROIC ACID
PF06003	6	4	2	66.9361	ACITRETIN;BEZAFIBRATE;FLUMAZENIL;FLUVOXAMINE;GEMFIBROZIL;METHIMAZOLE
PF00027	6	1	5	17.7138	BROMPHENIRAMINE;CAFFEINE;DOFETILIDE;ERYTHROMYCIN;IBUTILIDE;PALIPERIDONE
PF00368	5	5	0	100.125	ATORVASTATIN;FLUVASTATIN;PRAVASTATIN;ROSUVASTATIN;SIMVASTATIN
PF08778	5	3	2	60.208	ACEMETACIN;FIPEXIDE;ISOXSUPRINE;METHYLPREDNISOLONE;TORSEMIDE
PF11413	5	3	2	60.208	ACEMETACIN;FIPEXIDE;ISOXSUPRINE;METHYLPREDNISOLONE;TORSEMIDE
PF09818	5	3	2	60.208	CLARITHROMYCIN;FENTANYL;NEFAZODONE;SIMVASTATIN;VINBLASTINE
PF00171	5	2	3	40.3113	CIPROFLOXACIN;DOTHIEPIN;LIDOCAINE;RIBOFLAVIN;ROFECOXIB
PF00270	5	1	4	20.6155	ACETYLCYSTEINE;METYROSINE;NADOLOL;NOREPINEPHRINE;PHENYTOIN
PF00271	5	1	4	20.6155	ACETYLCYSTEINE;METYROSINE;NADOLOL;NOREPINEPHRINE;PHENYTOIN
PF16124	5	1	4	20.6155	ACETYLCYSTEINE;METYROSINE;NADOLOL;NOREPINEPHRINE;PHENYTOIN
PF00194	4	2	2	50.1597	ACETAMINOPHEN;DOBUTAMINE;FUROSEMIDE;IMATINIB
PF01554	4	2	2	50.1597	CHLORHEXIDINE;INDINAVIR;TOPOTECAN;ZAFIRLUKAST
PF00067	4	2	2	50.1597	ECONAZOLE;FLUCONAZOLE;KETOCONAZOLE;METYRAPONE
PF00418	4	0	4	4	AMINOPHYLLINE;HEXYLRESORCINOL;PROBUCOL;VITAMIN E
PF02155	3	2	1	66.7341	BETAMETHASONE;CYPROTERONE ACETATE;METHYLPREDNISOLONE
PF00104	3	2	1	66.7341	BEZAFIBRATE;ESTRADIOL;PROGESTERONE
PF00105	3	2	1	66.7341	BEZAFIBRATE;ESTRADIOL;PROGESTERONE
PF00664	3	2	1	66.7341	DAUNORUBICIN;NEFAZODONE;VERAPAMIL
PF14598	3	1	2	33.4681	ACEMETACIN;ISOXSUPRINE;TORSEMIDE
PF00083	3	1	2	33.4681	CEFTRIAXONE;CHLORHEXIDINE;PHENOXYBENZAMINE
PF07690	3	1	2	33.4681	CEFTRIAXONE;CHLORHEXIDINE;PHENOXYBENZAMINE
PF00570	3	1	2	33.4681	FEXOFENADINE;METYROSINE;PHENYTOIN
PF08072	3	1	2	33.4681	FEXOFENADINE;METYROSINE;PHENYTOIN
PF09382	3	1	2	33.4681	FEXOFENADINE;METYROSINE;PHENYTOIN
PF16202	3	1	2	33.4681	FEXOFENADINE;METYROSINE;PHENYTOIN
PF16204	3	1	2	33.4681	FEXOFENADINE;METYROSINE;PHENYTOIN
PF00890	3	1	2	33.4681	IPRONIAZID;PARGYLINE;SELEGILINE
PF01266	3	1	2	33.4681	IPRONIAZID;PARGYLINE;SELEGILINE
PF01494	3	1	2	33.4681	IPRONIAZID;PARGYLINE;SELEGILINE
PF01593	3	1	2	33.4681	IPRONIAZID;PARGYLINE;SELEGILINE
PF13450	3	1	2	33.4681	IPRONIAZID;PARGYLINE;SELEGILINE
PF00088	2	2	0	100.02	ACARBOSE;IRBESARTAN
PF01055	2	2	0	100.02	ACARBOSE;IRBESARTAN
PF13802	2	2	0	100.02	ACARBOSE;IRBESARTAN
PF16863	2	2	0	100.02	ACARBOSE;IRBESARTAN
PF00026	2	2	0	100.02	ALISKIREN;CAPTOPRIL
PF07966	2	2	0	100.02	ALISKIREN;CAPTOPRIL
PF14541	2	2	0	100.02	ALISKIREN;CAPTOPRIL
PF14543	2	2	0	100.02	ALISKIREN;CAPTOPRIL
PF07885	2	2	0	100.02	CARVEDILOL;PROPAFENONE
PF00025	2	2	0	100.02	KETOROLAC;PEMOLINE
PF00071	2	2	0	100.02	KETOROLAC;PEMOLINE
PF01926	2	2	0	100.02	KETOROLAC;PEMOLINE
PF08477	2	2	0	100.02	KETOROLAC;PEMOLINE
PF08659	2	2	0	100.02	LANSOPRAZOLE;OMEPRAZOLE
PF00554	2	1	1	50.04	AMANTADINE;ESCITALOPRAM
PF16179	2	1	1	50.04	AMANTADINE;ESCITALOPRAM
PF00005	2	1	1	50.04	DAUNORUBICIN;NEFAZODONE
PF02373	2	1	1	50.04	FOLIC ACID;ISONIAZID
PF02375	2	1	1	50.04	FOLIC ACID;ISONIAZID
PF14604	2	1	1	50.04	IMATINIB;LEVODOPA
PF00135	2	1	1	50.04	PHYSOSTIGMINE;TACRINE
PF07859	2	1	1	50.04	PHYSOSTIGMINE;TACRINE
PF08674	2	1	1	50.04	PHYSOSTIGMINE;TACRINE
PF00348	2	0	2	2	ALENDRONIC ACID;IBANDRONIC ACID
PF00128	1	1	0	100.005	ACARBOSE
PF02806	1	1	0	100.005	ACARBOSE
PF00653	1	1	0	100.005	BENZIODARONE
PF02166	1	1	0	100.005	BICALUTAMIDE
PF01401	1	1	0	100.005	CAPTOPRIL
PF01433	1	1	0	100.005	CAPTOPRIL
PF09127	1	1	0	100.005	CAPTOPRIL
PF00054	1	1	0	100.005	DESOGESTREL
PF02210	1	1	0	100.005	DESOGESTREL
PF00576	1	1	0	100.005	GEMFIBROZIL
PF00017	1	1	0	100.005	IMATINIB
PF00018	1	1	0	100.005	IMATINIB
PF00069	1	1	0	100.005	IMATINIB
PF07653	1	1	0	100.005	IMATINIB
PF07714	1	1	0	100.005	IMATINIB
PF00070	1	1	0	100.005	IPRONIAZID
PF00656	1	1	0	100.005	MESALAMINE
PF03024	1	1	0	100.005	METHOTREXATE
PF00224	1	1	0	100.005	MOXISYLYTE
PF02887	1	1	0	100.005	MOXISYLYTE
PF00561	1	1	0	100.005	ORLISTAT
PF01764	1	1	0	100.005	ORLISTAT
PF12146	1	1	0	100.005	ORLISTAT
PF12697	1	1	0	100.005	ORLISTAT
PF02460	1	1	0	100.005	PRAVASTATIN
PF12349	1	1	0	100.005	PRAVASTATIN
PF00728	1	1	0	100.005	PYRIMETHAMINE
PF14845	1	1	0	100.005	PYRIMETHAMINE
PF00619	1	1	0	100.005	RIFAMPICIN
PF05351	1	1	0	100.005	ROSUVASTATIN
PF02159	1	1	0	100.005	TIBOLONE
PF12743	1	1	0	100.005	TIBOLONE
PF00248	1	1	0	100.005	TOLRESTAT
PF12577	1	0	1	1	BEZAFIBRATE
PF00675	1	0	1	1	BIOTIN
PF05193	1	0	1	1	BIOTIN
PF16187	1	0	1	1	BIOTIN
PF00040	1	0	1	1	CHLORHEXIDINE
PF00045	1	0	1	1	CHLORHEXIDINE
PF00413	1	0	1	1	CHLORHEXIDINE
PF01471	1	0	1	1	CHLORHEXIDINE
PF02931	1	0	1	1	DUTASTERIDE
PF02932	1	0	1	1	DUTASTERIDE
PF00264	1	0	1	1	HEXYLRESORCINOL
PF04851	1	0	1	1	NADOLOL
PF08983	1	0	1	1	OXYTOCIN
PF10323	1	0	1	1	OXYTOCIN
PF00454	1	0	1	1	PANCURONIUM
PF02259	1	0	1	1	PANCURONIUM
PF02260	1	0	1	1	PANCURONIUM
PF08771	1	0	1	1	PANCURONIUM
PF11865	1	0	1	1	PANCURONIUM
PF04622	1	0	1	1	PENTAZOCINE
PF00443	1	0	1	1	PIMOZIDE
PF13423	1	0	1	1	PIMOZIDE
PF02525	1	0	1	1	PRIMAQUINE
PF03358	1	0	1	1	PRIMAQUINE
PF00305	1	0	1	1	PSEUDOEPHEDRINE
PF01477	1	0	1	1	PSEUDOEPHEDRINE
PF00097	1	0	1	1	RIBOFLAVIN
PF00533	1	0	1	1	RIBOFLAVIN
PF12820	1	0	1	1	RIBOFLAVIN
PF13445	1	0	1	1	RIBOFLAVIN
PF13639	1	0	1	1	RIBOFLAVIN
PF13920	1	0	1	1	RIBOFLAVIN
PF13923	1	0	1	1	RIBOFLAVIN
PF15227	1	0	1	1	RIBOFLAVIN
PF00520	1	0	1	1	TETRACAINE
PF06512	1	0	1	1	TETRACAINE
PF08016	1	0	1	1	TETRACAINE
PF11933	1	0	1	1	TETRACAINE
PF00024	1	0	1	1	TRANEXAMIC ACID
PF00051	1	0	1	1	TRANEXAMIC ACID
PF00089	1	0	1	1	TRANEXAMIC ACID
PF09342	1	0	1	1	TRANEXAMIC ACID
PF13365	1	0	1	1	TRANEXAMIC ACID
PF01758	1	0	1	1	URSODIOL
PF13593	1	0	1	1	URSODIOL
PF00326	1	0	1	1	VIDARABINE
PF00930	1	0	1	1	VIDARABINE
PF01738	1	0	1	1	VIDARABINE
