# Supplementary material for: Identification of New Toxicity Mechanisms in Drug-Induced Liver Injury through Systems Pharmacology
Source: Genes (Basel). 2022 Jul 21;13(7):1292. doi: 10.3390/genes13071292 (PMC9315637; doi:10.3390/genes13071292)
Supplement: Supplementary file 1 [file genes-13-01292-s001.zip › Table S2.xlsx]

## Sheet: Sheet 1 - dilipaper_hyi1e02_ove
ChEMBL ID	Drug Name	Target UniProt ID
CHEMBL1000	CETIRIZINE	P35367
CHEMBL1006	AMIFOSTINE	P35462
CHEMBL1009	LEVODOPA	P00533
CHEMBL1009	LEVODOPA	P06239
CHEMBL1009	LEVODOPA	P06241
CHEMBL1009	LEVODOPA	Q16665
CHEMBL1009	LEVODOPA	Q99714
CHEMBL1009	LEVODOPA	Q9NUW8
CHEMBL1017	TELMISARTAN	O75604
CHEMBL1017	TELMISARTAN	P12821
CHEMBL1017	TELMISARTAN	P23415
CHEMBL1017	TELMISARTAN	P30556
CHEMBL1017	TELMISARTAN	P37231
CHEMBL1017	TELMISARTAN	Q6W5P4
CHEMBL1024	IFOSFAMIDE	P02545
CHEMBL103	PROGESTERONE	O15245
CHEMBL103	PROGESTERONE	O75751
CHEMBL103	PROGESTERONE	P02545
CHEMBL103	PROGESTERONE	P04150
CHEMBL103	PROGESTERONE	P04278
CHEMBL103	PROGESTERONE	P06401
CHEMBL103	PROGESTERONE	P08235
CHEMBL103	PROGESTERONE	P10275
CHEMBL103	PROGESTERONE	P16473
CHEMBL103	PROGESTERONE	P40225
CHEMBL103	PROGESTERONE	Q16637
CHEMBL103	PROGESTERONE	Q6W5P4
CHEMBL103	PROGESTERONE	Q8TDU6
CHEMBL103	PROGESTERONE	Q99720
CHEMBL1042	CHOLECALCIFEROL	P11473
CHEMBL1042	CHOLECALCIFEROL	P23415
CHEMBL1043	DAPSONE	P02545
CHEMBL1043	DAPSONE	P16473
CHEMBL1043	DAPSONE	P50406
CHEMBL1046	AMINOCAPROIC ACID	P02545
CHEMBL1046	AMINOCAPROIC ACID	P10828
CHEMBL1046	AMINOCAPROIC ACID	P16050
CHEMBL1046	AMINOCAPROIC ACID	P46063
CHEMBL106	FLUCONAZOLE	P02545
CHEMBL106	FLUCONAZOLE	P07900
CHEMBL106	FLUCONAZOLE	P08684
CHEMBL106	FLUCONAZOLE	P33261
CHEMBL1064	SIMVASTATIN	P04035
CHEMBL1064	SIMVASTATIN	P08183
CHEMBL1064	SIMVASTATIN	Q9Y6L6
CHEMBL1065	METHYSERGIDE	P00352
CHEMBL1065	METHYSERGIDE	P08913
CHEMBL1065	METHYSERGIDE	P14416
CHEMBL1065	METHYSERGIDE	P18089
CHEMBL1065	METHYSERGIDE	P21728
CHEMBL1065	METHYSERGIDE	P28223
CHEMBL1065	METHYSERGIDE	P28335
CHEMBL1065	METHYSERGIDE	P35462
CHEMBL1065	METHYSERGIDE	P41595
CHEMBL1065	METHYSERGIDE	P50406
CHEMBL1077	BROMFENAC	P23219
CHEMBL1077	BROMFENAC	P35354
CHEMBL108	CARBAMAZEPINE	P02545
CHEMBL108	CARBAMAZEPINE	P16473
CHEMBL108	CARBAMAZEPINE	P28482
CHEMBL109	VALPROIC ACID	Q9NUW8
CHEMBL1090	VIDARABINE	P27487
CHEMBL11	IMIPRAMINE	P00352
CHEMBL11	IMIPRAMINE	P02545
CHEMBL11	IMIPRAMINE	P0DMS8
CHEMBL11	IMIPRAMINE	P10636
CHEMBL11	IMIPRAMINE	P14416
CHEMBL11	IMIPRAMINE	P23975
CHEMBL11	IMIPRAMINE	P28223
CHEMBL11	IMIPRAMINE	P31645
CHEMBL11	IMIPRAMINE	P35367
CHEMBL11	IMIPRAMINE	P42345
CHEMBL11	IMIPRAMINE	Q12809
CHEMBL1108	DROPERIDOL	P08173
CHEMBL1108	DROPERIDOL	P08912
CHEMBL1108	DROPERIDOL	P08913
CHEMBL1108	DROPERIDOL	P14416
CHEMBL1108	DROPERIDOL	P18089
CHEMBL1108	DROPERIDOL	P18825
CHEMBL1108	DROPERIDOL	P21728
CHEMBL1108	DROPERIDOL	P25100
CHEMBL1108	DROPERIDOL	P28223
CHEMBL1108	DROPERIDOL	P28335
CHEMBL1108	DROPERIDOL	P28482
CHEMBL1108	DROPERIDOL	P35367
CHEMBL1108	DROPERIDOL	P35462
CHEMBL1108	DROPERIDOL	P41595
CHEMBL1108	DROPERIDOL	Q12809
CHEMBL1108	DROPERIDOL	Q16665
CHEMBL112	ACETAMINOPHEN	O43570
CHEMBL112	ACETAMINOPHEN	P00915
CHEMBL112	ACETAMINOPHEN	P00918
CHEMBL112	ACETAMINOPHEN	P02144
CHEMBL112	ACETAMINOPHEN	P07451
CHEMBL112	ACETAMINOPHEN	P16473
CHEMBL112	ACETAMINOPHEN	P43166
CHEMBL1123	DICYCLOMINE	P02545
CHEMBL1123	DICYCLOMINE	P08172
CHEMBL1123	DICYCLOMINE	P08173
CHEMBL1123	DICYCLOMINE	P08912
CHEMBL1123	DICYCLOMINE	P11229
CHEMBL1123	DICYCLOMINE	P20309
CHEMBL1123	DICYCLOMINE	P25021
CHEMBL1123	DICYCLOMINE	P28223
CHEMBL1123	DICYCLOMINE	P28335
CHEMBL1123	DICYCLOMINE	P35462
CHEMBL1123	DICYCLOMINE	P40225
CHEMBL1123	DICYCLOMINE	P41595
CHEMBL1123	DICYCLOMINE	P50406
CHEMBL1123	DICYCLOMINE	Q99720
CHEMBL113	CAFFEINE	P22303
CHEMBL113	CAFFEINE	P29274
CHEMBL113	CAFFEINE	Q12809
CHEMBL1131	ACITRETIN	Q16637
CHEMBL1144	PRAVASTATIN	P04035
CHEMBL1148	TORSEMIDE	Q16665
CHEMBL115	INDINAVIR	P08684
CHEMBL115	INDINAVIR	P21452
CHEMBL115	INDINAVIR	P24557
CHEMBL115	INDINAVIR	Q86VL8
CHEMBL115	INDINAVIR	Q96FL8
CHEMBL1172	DESLORATADINE	P02545
CHEMBL1172	DESLORATADINE	P08172
CHEMBL1172	DESLORATADINE	P08173
CHEMBL1172	DESLORATADINE	P08912
CHEMBL1172	DESLORATADINE	P11229
CHEMBL1172	DESLORATADINE	P18089
CHEMBL1172	DESLORATADINE	P20309
CHEMBL1172	DESLORATADINE	P23975
CHEMBL1172	DESLORATADINE	P25021
CHEMBL1172	DESLORATADINE	P28223
CHEMBL1172	DESLORATADINE	P28335
CHEMBL1172	DESLORATADINE	P31645
CHEMBL1172	DESLORATADINE	P35367
CHEMBL1172	DESLORATADINE	P35462
CHEMBL1172	DESLORATADINE	P41595
CHEMBL1172	DESLORATADINE	P50406
CHEMBL1172	DESLORATADINE	Q01959
CHEMBL1177	PEMOLINE	P51151
CHEMBL1177	PEMOLINE	Q01959
CHEMBL1185	ZOLMITRIPTAN	P08908
CHEMBL1187846	SCOPOLAMINE	P08172
CHEMBL1187846	SCOPOLAMINE	P08173
CHEMBL1187846	SCOPOLAMINE	P08912
CHEMBL1187846	SCOPOLAMINE	P11229
CHEMBL1187846	SCOPOLAMINE	P20309
CHEMBL119443	ERGONOVINE	P08913
CHEMBL119443	ERGONOVINE	P14416
CHEMBL119443	ERGONOVINE	P18089
CHEMBL119443	ERGONOVINE	P21728
CHEMBL119443	ERGONOVINE	P28223
CHEMBL119443	ERGONOVINE	P28335
CHEMBL119443	ERGONOVINE	P35462
CHEMBL119443	ERGONOVINE	P41595
CHEMBL119443	ERGONOVINE	P50406
CHEMBL1197051	ISOXSUPRINE	Q16665
CHEMBL1200391	TROMETHAMINE	P02545
CHEMBL1200558	BACITRACIN	P00533
CHEMBL1200558	BACITRACIN	P06239
CHEMBL1200714	CHLORMEZANONE	P02545
CHEMBL1200862	METYROSINE	P54132
CHEMBL1200932	IOPAMIDOL	P02545
CHEMBL1200969	DUTASTERIDE	P23415
CHEMBL1201139	MEGESTROL ACETATE	P02545
CHEMBL1201139	MEGESTROL ACETATE	P04150
CHEMBL1201139	MEGESTROL ACETATE	P11712
CHEMBL1201139	MEGESTROL ACETATE	Q16637
CHEMBL1201139	MEGESTROL ACETATE	Q16665
CHEMBL1201139	MEGESTROL ACETATE	Q6W5P4
CHEMBL1201201	METHAMPHETAMINE	Q96RJ0
CHEMBL122	ROFECOXIB	P00352
CHEMBL122	ROFECOXIB	P23219
CHEMBL122	ROFECOXIB	P35354
CHEMBL1224207	TRABECTEDIN	P12931
CHEMBL1231	OXYBUTYNIN	P08172
CHEMBL1231	OXYBUTYNIN	P08173
CHEMBL1231	OXYBUTYNIN	P08912
CHEMBL1231	OXYBUTYNIN	P11229
CHEMBL1231	OXYBUTYNIN	P20309
CHEMBL1231	OXYBUTYNIN	P23975
CHEMBL1231	OXYBUTYNIN	P33261
CHEMBL1231	OXYBUTYNIN	P35462
CHEMBL1231	OXYBUTYNIN	P41595
CHEMBL1231	OXYBUTYNIN	Q01959
CHEMBL1231	OXYBUTYNIN	Q99720
CHEMBL1233	CARISOPRODOL	P02545
CHEMBL1233	CARISOPRODOL	P16473
CHEMBL1233	CARISOPRODOL	P51151
CHEMBL1233	CARISOPRODOL	Q9NUW8
CHEMBL1256786	FORMOTEROL	P07550
CHEMBL1256786	FORMOTEROL	P08588
CHEMBL1256786	FORMOTEROL	P13945
CHEMBL1256786	FORMOTEROL	P35462
CHEMBL1256841	NIALAMIDE	B2RXH2
CHEMBL1256841	NIALAMIDE	P02545
CHEMBL1256841	NIALAMIDE	P16473
CHEMBL1256841	NIALAMIDE	Q16637
CHEMBL1272	REPAGLINIDE	O15245
CHEMBL1272	REPAGLINIDE	P02545
CHEMBL1272	REPAGLINIDE	P28482
CHEMBL1272	REPAGLINIDE	Q09428
CHEMBL135	ESTRADIOL	O15245
CHEMBL135	ESTRADIOL	O75751
CHEMBL135	ESTRADIOL	O95718
CHEMBL135	ESTRADIOL	P02545
CHEMBL135	ESTRADIOL	P03372
CHEMBL135	ESTRADIOL	P04278
CHEMBL135	ESTRADIOL	P10275
CHEMBL135	ESTRADIOL	P10636
CHEMBL135	ESTRADIOL	P11474
CHEMBL135	ESTRADIOL	P31645
CHEMBL135	ESTRADIOL	P54132
CHEMBL135	ESTRADIOL	Q16637
CHEMBL135	ESTRADIOL	Q92731
CHEMBL135	ESTRADIOL	Q99527
CHEMBL1370	BUDESONIDE	P04150
CHEMBL1370	BUDESONIDE	P14780
CHEMBL1370	BUDESONIDE	P19838
CHEMBL1370	BUDESONIDE	P40225
CHEMBL1370	BUDESONIDE	Q16637
CHEMBL1370561	AMINOPHYLLINE	P02545
CHEMBL1370561	AMINOPHYLLINE	P10636
CHEMBL1382	TOLTERODINE	P08172
CHEMBL1382	TOLTERODINE	P08173
CHEMBL1382	TOLTERODINE	P08912
CHEMBL1382	TOLTERODINE	P10636
CHEMBL1382	TOLTERODINE	P11229
CHEMBL1382	TOLTERODINE	P20309
CHEMBL139	DICLOFENAC	O60218
CHEMBL139	DICLOFENAC	P02766
CHEMBL139	DICLOFENAC	P10145
CHEMBL139	DICLOFENAC	P23219
CHEMBL139	DICLOFENAC	P35354
CHEMBL139	DICLOFENAC	Q4U2R8
CHEMBL139835	CYPROTERONE ACETATE	P04150
CHEMBL139835	CYPROTERONE ACETATE	P35372
CHEMBL1399	ANASTROZOLE	P11511
CHEMBL1423	PIMOZIDE	O75604
CHEMBL1423	PIMOZIDE	O94782
CHEMBL1423	PIMOZIDE	O95069
CHEMBL1423	PIMOZIDE	P02545
CHEMBL1423	PIMOZIDE	P08183
CHEMBL1423	PIMOZIDE	P10636
CHEMBL1423	PIMOZIDE	P14416
CHEMBL1423	PIMOZIDE	P23415
CHEMBL1423	PIMOZIDE	P28482
CHEMBL1423	PIMOZIDE	P35372
CHEMBL1423	PIMOZIDE	P40225
CHEMBL1423	PIMOZIDE	P41143
CHEMBL1423	PIMOZIDE	Q12809
CHEMBL1423	PIMOZIDE	Q16665
CHEMBL1423	PIMOZIDE	Q6W5P4
CHEMBL1423	PIMOZIDE	Q9NUW8
CHEMBL1425	MERCAPTOPURINE	P00352
CHEMBL1425	MERCAPTOPURINE	P04637
CHEMBL1425	MERCAPTOPURINE	P68871
CHEMBL1425	MERCAPTOPURINE	Q16637
CHEMBL1431	METFORMIN	P02545
CHEMBL1437	NOREPINEPHRINE	P02545
CHEMBL1437	NOREPINEPHRINE	P07550
CHEMBL1437	NOREPINEPHRINE	P08913
CHEMBL1437	NOREPINEPHRINE	P10636
CHEMBL1437	NOREPINEPHRINE	P13945
CHEMBL1437	NOREPINEPHRINE	P14416
CHEMBL1437	NOREPINEPHRINE	P18089
CHEMBL1437	NOREPINEPHRINE	P18825
CHEMBL1437	NOREPINEPHRINE	P27695
CHEMBL1437	NOREPINEPHRINE	P35348
CHEMBL1437	NOREPINEPHRINE	P46063
CHEMBL1437	NOREPINEPHRINE	P54132
CHEMBL1437	NOREPINEPHRINE	Q9NUW8
CHEMBL1457	HYDROCODONE	P02545
CHEMBL1457	HYDROCODONE	P35372
CHEMBL1457	HYDROCODONE	P41145
CHEMBL1467	ALLOPURINOL	P02545
CHEMBL1467	ALLOPURINOL	P16473
CHEMBL1467	ALLOPURINOL	P47989
CHEMBL1467	ALLOPURINOL	P51151
CHEMBL1467	ALLOPURINOL	P54132
CHEMBL1467	ALLOPURINOL	Q16637
CHEMBL1474963	BENZARONE	Q96S37
CHEMBL1479	DANAZOL	P03372
CHEMBL1479	DANAZOL	P04150
CHEMBL1479	DANAZOL	P04278
CHEMBL1479	DANAZOL	P08913
CHEMBL1479	DANAZOL	P0DMS8
CHEMBL1479	DANAZOL	P11712
CHEMBL1479	DANAZOL	P18825
CHEMBL1479	DANAZOL	P20309
CHEMBL1479	DANAZOL	P21452
CHEMBL1479	DANAZOL	P23975
CHEMBL1479	DANAZOL	P28223
CHEMBL1479	DANAZOL	P31645
CHEMBL1479	DANAZOL	P35372
CHEMBL1479	DANAZOL	P35462
CHEMBL1479	DANAZOL	P41145
CHEMBL1479	DANAZOL	Q01959
CHEMBL1487	ATORVASTATIN	P04035
CHEMBL1487	ATORVASTATIN	P08684
CHEMBL1490	TRIHEXYPHENIDYL	P08172
CHEMBL1490	TRIHEXYPHENIDYL	P08173
CHEMBL1490	TRIHEXYPHENIDYL	P08912
CHEMBL1490	TRIHEXYPHENIDYL	P10635
CHEMBL1490	TRIHEXYPHENIDYL	P11229
CHEMBL1490	TRIHEXYPHENIDYL	P20309
CHEMBL1490	TRIHEXYPHENIDYL	Q99720
CHEMBL1491	AMLODIPINE	O95069
CHEMBL1491	AMLODIPINE	P08913
CHEMBL1491	AMLODIPINE	P18825
CHEMBL1491	AMLODIPINE	P50406
CHEMBL1491	AMLODIPINE	Q01959
CHEMBL1492500	DOTHIEPIN	P00352
CHEMBL1493	FLAVOXATE	P02545
CHEMBL1496	ROSUVASTATIN	O43924
CHEMBL1496	ROSUVASTATIN	P04035
CHEMBL1503	OMEPRAZOLE	P14618
CHEMBL1503	OMEPRAZOLE	P15428
CHEMBL1503	OMEPRAZOLE	P49327
CHEMBL1503	OMEPRAZOLE	Q07820
CHEMBL1503	OMEPRAZOLE	Q16637
CHEMBL1508	ESCITALOPRAM	P16050
CHEMBL1508	ESCITALOPRAM	P19838
CHEMBL1508	ESCITALOPRAM	P31645
CHEMBL1513	IRBESARTAN	P02545
CHEMBL1513	IRBESARTAN	P10253
CHEMBL1513	IRBESARTAN	P30556
CHEMBL1515	METHIMAZOLE	P02545
CHEMBL1515	METHIMAZOLE	Q16637
CHEMBL1525	PERMETHRIN	Q9NUW8
CHEMBL1533	DESOGESTREL	P04278
CHEMBL1534	RIBOFLAVIN	P00352
CHEMBL1534	RIBOFLAVIN	P38398
CHEMBL1534	RIBOFLAVIN	Q9NUW8
CHEMBL154	NAPROXEN	P16473
CHEMBL154	NAPROXEN	P23219
CHEMBL154	NAPROXEN	P42330
CHEMBL154	NAPROXEN	Q4U2R8
CHEMBL1542	AZATHIOPRINE	O75496
CHEMBL1542	AZATHIOPRINE	P02545
CHEMBL1542	AZATHIOPRINE	P04637
CHEMBL1542	AZATHIOPRINE	P54132
CHEMBL1542	AZATHIOPRINE	P68871
CHEMBL1542	AZATHIOPRINE	Q16637
CHEMBL1551	URSODIOL	Q14973
CHEMBL1551	URSODIOL	Q8TDU6
CHEMBL1560	CAPTOPRIL	P00797
CHEMBL1560	CAPTOPRIL	P09960
CHEMBL1560	CAPTOPRIL	P12821
CHEMBL1566	ACARBOSE	P04745
CHEMBL1566	ACARBOSE	P10253
CHEMBL1574	PHENTERMINE	Q96RJ0
CHEMBL159	VINBLASTINE	P08183
CHEMBL159	VINBLASTINE	P24557
CHEMBL1590	PSEUDOEPHEDRINE	P14618
CHEMBL1590	PSEUDOEPHEDRINE	P16050
CHEMBL1590	PSEUDOEPHEDRINE	P16473
CHEMBL1590	PSEUDOEPHEDRINE	P18054
CHEMBL1590	PSEUDOEPHEDRINE	P40225
CHEMBL1590	PSEUDOEPHEDRINE	Q99714
CHEMBL159226	MOXISYLYTE	P14618
CHEMBL16	PHENYTOIN	P54132
CHEMBL161	CEFTRIAXONE	P14920
CHEMBL161	CEFTRIAXONE	Q4U2R8
CHEMBL161	CEFTRIAXONE	Q8TCC7
CHEMBL161	CEFTRIAXONE	Q9NSA0
CHEMBL1621	PALIPERIDONE	Q12809
CHEMBL1622	FOLIC ACID	B2RXH2
CHEMBL1622	FOLIC ACID	P16473
CHEMBL1626	CLEMASTINE	O15245
CHEMBL1626	CLEMASTINE	P08173
CHEMBL1626	CLEMASTINE	P08912
CHEMBL1626	CLEMASTINE	P08913
CHEMBL1626	CLEMASTINE	P10635
CHEMBL1626	CLEMASTINE	P14416
CHEMBL1626	CLEMASTINE	P18089
CHEMBL1626	CLEMASTINE	P18825
CHEMBL1626	CLEMASTINE	P20309
CHEMBL1626	CLEMASTINE	P21728
CHEMBL1626	CLEMASTINE	P23975
CHEMBL1626	CLEMASTINE	P25021
CHEMBL1626	CLEMASTINE	P25100
CHEMBL1626	CLEMASTINE	P28223
CHEMBL1626	CLEMASTINE	P28335
CHEMBL1626	CLEMASTINE	P33261
CHEMBL1626	CLEMASTINE	P35367
CHEMBL1626	CLEMASTINE	P35462
CHEMBL1626	CLEMASTINE	P40225
CHEMBL1626	CLEMASTINE	P41595
CHEMBL1626	CLEMASTINE	P50406
CHEMBL1626	CLEMASTINE	Q01959
CHEMBL1626	CLEMASTINE	Q12809
CHEMBL1626	CLEMASTINE	Q99720
CHEMBL1639	ALISKIREN	P00797
CHEMBL1643	RIBAVIRIN	P02545
CHEMBL17157	TERFENADINE	P00533
CHEMBL17157	TERFENADINE	P02545
CHEMBL17157	TERFENADINE	P06241
CHEMBL17157	TERFENADINE	P08183
CHEMBL17157	TERFENADINE	P10636
CHEMBL17157	TERFENADINE	P14416
CHEMBL17157	TERFENADINE	P18825
CHEMBL17157	TERFENADINE	P21452
CHEMBL17157	TERFENADINE	P21728
CHEMBL17157	TERFENADINE	P23975
CHEMBL17157	TERFENADINE	P28223
CHEMBL17157	TERFENADINE	P28335
CHEMBL17157	TERFENADINE	P35367
CHEMBL17157	TERFENADINE	P35462
CHEMBL17157	TERFENADINE	P40225
CHEMBL17157	TERFENADINE	P41595
CHEMBL17157	TERFENADINE	P42345
CHEMBL17157	TERFENADINE	P42858
CHEMBL17157	TERFENADINE	P50406
CHEMBL17157	TERFENADINE	P51589
CHEMBL17157	TERFENADINE	P51681
CHEMBL17157	TERFENADINE	Q01959
CHEMBL17157	TERFENADINE	Q12809
CHEMBL17157	TERFENADINE	Q13936
CHEMBL17157	TERFENADINE	Q14524
CHEMBL1726	NISOLDIPINE	P02545
CHEMBL1726	NISOLDIPINE	P05177
CHEMBL1726	NISOLDIPINE	P0DMS8
CHEMBL1726	NISOLDIPINE	P29274
CHEMBL1729	CISAPRIDE	P04035
CHEMBL1729	CISAPRIDE	P08684
CHEMBL1729	CISAPRIDE	P08913
CHEMBL1729	CISAPRIDE	P10635
CHEMBL1729	CISAPRIDE	P14416
CHEMBL1729	CISAPRIDE	P18089
CHEMBL1729	CISAPRIDE	P18825
CHEMBL1729	CISAPRIDE	P21728
CHEMBL1729	CISAPRIDE	P25100
CHEMBL1729	CISAPRIDE	P28223
CHEMBL1729	CISAPRIDE	P28335
CHEMBL1729	CISAPRIDE	P31645
CHEMBL1729	CISAPRIDE	P35462
CHEMBL1729	CISAPRIDE	P41595
CHEMBL1729	CISAPRIDE	Q12809
CHEMBL1729	CISAPRIDE	Q99720
CHEMBL1732	DIHYDROERGOTAMINE	P08684
CHEMBL1732	DIHYDROERGOTAMINE	P08913
CHEMBL1732	DIHYDROERGOTAMINE	P14416
CHEMBL1732	DIHYDROERGOTAMINE	P18089
CHEMBL1732	DIHYDROERGOTAMINE	P18825
CHEMBL1732	DIHYDROERGOTAMINE	P21728
CHEMBL1732	DIHYDROERGOTAMINE	P25100
CHEMBL1732	DIHYDROERGOTAMINE	P28223
CHEMBL1732	DIHYDROERGOTAMINE	P28335
CHEMBL1732	DIHYDROERGOTAMINE	P35462
CHEMBL1732	DIHYDROERGOTAMINE	P41595
CHEMBL1732	DIHYDROERGOTAMINE	P50406
CHEMBL1732	DIHYDROERGOTAMINE	Q96FL8
CHEMBL1741	CLARITHROMYCIN	P08183
CHEMBL1741	CLARITHROMYCIN	P28482
CHEMBL1751	DIGOXIN	O15118
CHEMBL1751	DIGOXIN	P02545
CHEMBL1751	DIGOXIN	P04637
CHEMBL1751	DIGOXIN	P05023
CHEMBL1751	DIGOXIN	P40763
CHEMBL1751	DIGOXIN	P46063
CHEMBL1751	DIGOXIN	P51151
CHEMBL1751	DIGOXIN	P51449
CHEMBL1751	DIGOXIN	Q06710
CHEMBL175247	ORLISTAT	P21554
CHEMBL175247	ORLISTAT	Q8N2K0
CHEMBL175247	ORLISTAT	Q8NCG7
CHEMBL175247	ORLISTAT	Q9BV23
CHEMBL175247	ORLISTAT	Q9Y4D2
CHEMBL177	AMIKACIN	P02545
CHEMBL1771	CLOPIDOGREL	P31645
CHEMBL178	DAUNORUBICIN	P08183
CHEMBL178	DAUNORUBICIN	P10636
CHEMBL178	DAUNORUBICIN	P27695
CHEMBL178	DAUNORUBICIN	P33527
CHEMBL178	DAUNORUBICIN	P42858
CHEMBL1790041	RANITIDINE	P02545
CHEMBL1790041	RANITIDINE	P16473
CHEMBL1790041	RANITIDINE	P19838
CHEMBL1790041	RANITIDINE	P25021
CHEMBL1790041	RANITIDINE	Q16665
CHEMBL1790041	RANITIDINE	Q96FL8
CHEMBL1790041	RANITIDINE	Q99714
CHEMBL185	FLUOROURACIL	P02545
CHEMBL185	FLUOROURACIL	P10636
CHEMBL185	FLUOROURACIL	P16473
CHEMBL185	FLUOROURACIL	P40225
CHEMBL185	FLUOROURACIL	P42858
CHEMBL185	FLUOROURACIL	Q01453
CHEMBL185	FLUOROURACIL	Q16637
CHEMBL185073	PANCURONIUM	P42345
CHEMBL189171	ACEMETACIN	Q16665
CHEMBL190	THEOPHYLLINE	P0DMS8
CHEMBL190	THEOPHYLLINE	P29274
CHEMBL190	THEOPHYLLINE	P29275
CHEMBL190	THEOPHYLLINE	P30542
CHEMBL190	THEOPHYLLINE	Q16665
CHEMBL19019	NALTREXONE	P10635
CHEMBL19019	NALTREXONE	P35372
CHEMBL19019	NALTREXONE	P41143
CHEMBL19019	NALTREXONE	P41145
CHEMBL1909072	PIPAMAZINE	P08912
CHEMBL1909072	PIPAMAZINE	P08913
CHEMBL1909072	PIPAMAZINE	P10635
CHEMBL1909072	PIPAMAZINE	P14416
CHEMBL1909072	PIPAMAZINE	P18089
CHEMBL1909072	PIPAMAZINE	P18825
CHEMBL1909072	PIPAMAZINE	P21728
CHEMBL1909072	PIPAMAZINE	P23975
CHEMBL1909072	PIPAMAZINE	P25100
CHEMBL1909072	PIPAMAZINE	P28223
CHEMBL1909072	PIPAMAZINE	P28335
CHEMBL1909072	PIPAMAZINE	P31645
CHEMBL1909072	PIPAMAZINE	P35367
CHEMBL1909072	PIPAMAZINE	P35462
CHEMBL1909072	PIPAMAZINE	P41595
CHEMBL1909072	PIPAMAZINE	P50406
CHEMBL1909072	PIPAMAZINE	Q99720
CHEMBL191	LOSARTAN	P11712
CHEMBL191	LOSARTAN	P30556
CHEMBL2103774	TIBOLONE	P03372
CHEMBL2103774	TIBOLONE	P31645
CHEMBL2103774	TIBOLONE	P33261
CHEMBL22	TRIMETHOPRIM	P00374
CHEMBL22	TRIMETHOPRIM	P16473
CHEMBL22	TRIMETHOPRIM	P19838
CHEMBL22	TRIMETHOPRIM	P54132
CHEMBL22	TRIMETHOPRIM	Q99714
CHEMBL2220442	FLUVASTATIN	P04035
CHEMBL2220442	FLUVASTATIN	P11712
CHEMBL22587	ITRACONAZOLE	P06241
CHEMBL22587	ITRACONAZOLE	P08183
CHEMBL22587	ITRACONAZOLE	P08684
CHEMBL22587	ITRACONAZOLE	P25024
CHEMBL22587	ITRACONAZOLE	P30518
CHEMBL22587	ITRACONAZOLE	P51679
CHEMBL22587	ITRACONAZOLE	Q16850
CHEMBL23	DILTIAZEM	P08684
CHEMBL232201	BENZIODARONE	O15392
CHEMBL24	ATENOLOL	P02545
CHEMBL24	ATENOLOL	P07550
CHEMBL24	ATENOLOL	P08588
CHEMBL24	ATENOLOL	P0DMS8
CHEMBL24	ATENOLOL	Q9NUW8
CHEMBL25	ASPIRIN	P16473
CHEMBL25	ASPIRIN	P23219
CHEMBL25	ASPIRIN	P35354
CHEMBL25	ASPIRIN	P54132
CHEMBL254857	FIPEXIDE	P02545
CHEMBL254857	FIPEXIDE	Q16665
CHEMBL264374	BEZAFIBRATE	P37231
CHEMBL264374	BEZAFIBRATE	Q07869
CHEMBL264374	BEZAFIBRATE	Q16637
CHEMBL270190	ALVIMOPAN	P35372
CHEMBL270190	ALVIMOPAN	P41143
CHEMBL270190	ALVIMOPAN	P41145
CHEMBL273575	NOMIFENSINE	P23975
CHEMBL273575	NOMIFENSINE	P31645
CHEMBL273575	NOMIFENSINE	Q01959
CHEMBL294199	CAPSAICIN	P00352
CHEMBL294199	CAPSAICIN	P05177
CHEMBL294199	CAPSAICIN	P23219
CHEMBL294199	CAPSAICIN	Q8NER1
CHEMBL295698	KETOCONAZOLE	O75604
CHEMBL295698	KETOCONAZOLE	P02545
CHEMBL295698	KETOCONAZOLE	P05093
CHEMBL295698	KETOCONAZOLE	P07900
CHEMBL295698	KETOCONAZOLE	P08172
CHEMBL295698	KETOCONAZOLE	P08183
CHEMBL295698	KETOCONAZOLE	P08684
CHEMBL295698	KETOCONAZOLE	P08913
CHEMBL295698	KETOCONAZOLE	P10636
CHEMBL295698	KETOCONAZOLE	P11511
CHEMBL295698	KETOCONAZOLE	P15538
CHEMBL295698	KETOCONAZOLE	P16473
CHEMBL295698	KETOCONAZOLE	P18089
CHEMBL295698	KETOCONAZOLE	P19099
CHEMBL295698	KETOCONAZOLE	P19838
CHEMBL295698	KETOCONAZOLE	P21452
CHEMBL295698	KETOCONAZOLE	P24557
CHEMBL295698	KETOCONAZOLE	P28482
CHEMBL295698	KETOCONAZOLE	P31645
CHEMBL295698	KETOCONAZOLE	P41143
CHEMBL295698	KETOCONAZOLE	P54132
CHEMBL295698	KETOCONAZOLE	Q07973
CHEMBL295698	KETOCONAZOLE	Q12809
CHEMBL295698	KETOCONAZOLE	Q16637
CHEMBL295698	KETOCONAZOLE	Q16665
CHEMBL295698	KETOCONAZOLE	Q16850
CHEMBL296419	ASTEMIZOLE	O75604
CHEMBL296419	ASTEMIZOLE	P00533
CHEMBL296419	ASTEMIZOLE	P02545
CHEMBL296419	ASTEMIZOLE	P06241
CHEMBL296419	ASTEMIZOLE	P08172
CHEMBL296419	ASTEMIZOLE	P08173
CHEMBL296419	ASTEMIZOLE	P08183
CHEMBL296419	ASTEMIZOLE	P08588
CHEMBL296419	ASTEMIZOLE	P08912
CHEMBL296419	ASTEMIZOLE	P08913
CHEMBL296419	ASTEMIZOLE	P10636
CHEMBL296419	ASTEMIZOLE	P11229
CHEMBL296419	ASTEMIZOLE	P13945
CHEMBL296419	ASTEMIZOLE	P14416
CHEMBL296419	ASTEMIZOLE	P18089
CHEMBL296419	ASTEMIZOLE	P18825
CHEMBL296419	ASTEMIZOLE	P20309
CHEMBL296419	ASTEMIZOLE	P21452
CHEMBL296419	ASTEMIZOLE	P21728
CHEMBL296419	ASTEMIZOLE	P21917
CHEMBL296419	ASTEMIZOLE	P23415
CHEMBL296419	ASTEMIZOLE	P23975
CHEMBL296419	ASTEMIZOLE	P25021
CHEMBL296419	ASTEMIZOLE	P25100
CHEMBL296419	ASTEMIZOLE	P25103
CHEMBL296419	ASTEMIZOLE	P28223
CHEMBL296419	ASTEMIZOLE	P28335
CHEMBL296419	ASTEMIZOLE	P31645
CHEMBL296419	ASTEMIZOLE	P33032
CHEMBL296419	ASTEMIZOLE	P35346
CHEMBL296419	ASTEMIZOLE	P35367
CHEMBL296419	ASTEMIZOLE	P35372
CHEMBL296419	ASTEMIZOLE	P35462
CHEMBL296419	ASTEMIZOLE	P41143
CHEMBL296419	ASTEMIZOLE	P41145
CHEMBL296419	ASTEMIZOLE	P41595
CHEMBL296419	ASTEMIZOLE	P50406
CHEMBL296419	ASTEMIZOLE	Q01959
CHEMBL296419	ASTEMIZOLE	Q12809
CHEMBL296419	ASTEMIZOLE	Q16637
CHEMBL296419	ASTEMIZOLE	Q99720
CHEMBL296419	ASTEMIZOLE	Q9H3N8
CHEMBL315795	CLOMETHIAZOLE	P02545
CHEMBL34259	METHOTREXATE	P00374
CHEMBL34259	METHOTREXATE	P02545
CHEMBL34259	METHOTREXATE	P04637
CHEMBL34259	METHOTREXATE	P04818
CHEMBL34259	METHOTREXATE	P10636
CHEMBL34259	METHOTREXATE	P14207
CHEMBL34259	METHOTREXATE	P15328
CHEMBL34259	METHOTREXATE	P16050
CHEMBL34259	METHOTREXATE	P41440
CHEMBL34259	METHOTREXATE	Q16637
CHEMBL34259	METHOTREXATE	Q96NT5
CHEMBL34259	METHOTREXATE	Q9Y6Q9
CHEMBL35	FUROSEMIDE	O43570
CHEMBL35	FUROSEMIDE	P00915
CHEMBL35	FUROSEMIDE	P00918
CHEMBL35	FUROSEMIDE	P22748
CHEMBL35	FUROSEMIDE	P23280
CHEMBL35	FUROSEMIDE	P28845
CHEMBL35	FUROSEMIDE	P35218
CHEMBL35	FUROSEMIDE	P43166
CHEMBL35	FUROSEMIDE	Q16790
CHEMBL35	FUROSEMIDE	Q9HC97
CHEMBL35	FUROSEMIDE	Q9ULX7
CHEMBL35	FUROSEMIDE	Q9Y2D0
CHEMBL3545181	TIOTROPIUM BROMIDE	P08172
CHEMBL3545181	TIOTROPIUM BROMIDE	P08173
CHEMBL3545181	TIOTROPIUM BROMIDE	P08912
CHEMBL3545181	TIOTROPIUM BROMIDE	P11229
CHEMBL3545181	TIOTROPIUM BROMIDE	P20309
CHEMBL36	PYRIMETHAMINE	P00374
CHEMBL36	PYRIMETHAMINE	P04637
CHEMBL36	PYRIMETHAMINE	P06865
CHEMBL36	PYRIMETHAMINE	P07686
CHEMBL36	PYRIMETHAMINE	Q16637
CHEMBL374478	RIFAMPICIN	O75469
CHEMBL374478	RIFAMPICIN	P29466
CHEMBL374478	RIFAMPICIN	Q9NPD5
CHEMBL388590	BENZBROMARONE	O75604
CHEMBL388590	BENZBROMARONE	P02545
CHEMBL388590	BENZBROMARONE	P0DMS8
CHEMBL388590	BENZBROMARONE	P11712
CHEMBL388590	BENZBROMARONE	P16473
CHEMBL388590	BENZBROMARONE	P28482
CHEMBL388590	BENZBROMARONE	P33527
CHEMBL388590	BENZBROMARONE	P41595
CHEMBL388590	BENZBROMARONE	Q16539
CHEMBL388590	BENZBROMARONE	Q16665
CHEMBL388590	BENZBROMARONE	Q4U2R8
CHEMBL388590	BENZBROMARONE	Q96S37
CHEMBL389621	HYDROCORTISONE	P04150
CHEMBL389621	HYDROCORTISONE	P04278
CHEMBL389621	HYDROCORTISONE	P10636
CHEMBL389621	HYDROCORTISONE	P19838
CHEMBL389621	HYDROCORTISONE	Q03164
CHEMBL389621	HYDROCORTISONE	Q16637
CHEMBL389621	HYDROCORTISONE	Q16665
CHEMBL395110	MEPAZINE	P08172
CHEMBL395110	MEPAZINE	P08173
CHEMBL395110	MEPAZINE	P08912
CHEMBL395110	MEPAZINE	P08913
CHEMBL395110	MEPAZINE	P11229
CHEMBL395110	MEPAZINE	P18089
CHEMBL395110	MEPAZINE	P20309
CHEMBL395110	MEPAZINE	P23975
CHEMBL395110	MEPAZINE	P25100
CHEMBL395110	MEPAZINE	P28223
CHEMBL395110	MEPAZINE	P28335
CHEMBL395110	MEPAZINE	P35367
CHEMBL395110	MEPAZINE	P35462
CHEMBL395110	MEPAZINE	P41595
CHEMBL395110	MEPAZINE	P50406
CHEMBL395110	MEPAZINE	Q99720
CHEMBL395110	MEPAZINE	Q9UDY8
CHEMBL395429	OXYTOCIN	P30518
CHEMBL395429	OXYTOCIN	P30559
CHEMBL395429	OXYTOCIN	P37288
CHEMBL395429	OXYTOCIN	P47901
CHEMBL39736	BUFORMIN	P02545
CHEMBL404108	LUMIRACOXIB	P35354
CHEMBL407	FLUMAZENIL	P16473
CHEMBL407	FLUMAZENIL	Q16637
CHEMBL408	TROGLITAZONE	O95342
CHEMBL408	TROGLITAZONE	P00918
CHEMBL408	TROGLITAZONE	P0DMS8
CHEMBL408	TROGLITAZONE	P11712
CHEMBL408	TROGLITAZONE	P24557
CHEMBL408	TROGLITAZONE	P27338
CHEMBL408	TROGLITAZONE	P28482
CHEMBL408	TROGLITAZONE	P37231
CHEMBL408	TROGLITAZONE	P41595
CHEMBL409	BICALUTAMIDE	P10275
CHEMBL41	FLUOXETINE	P02545
CHEMBL41	FLUOXETINE	P08912
CHEMBL41	FLUOXETINE	P08913
CHEMBL41	FLUOXETINE	P10635
CHEMBL41	FLUOXETINE	P11229
CHEMBL41	FLUOXETINE	P18089
CHEMBL41	FLUOXETINE	P20309
CHEMBL41	FLUOXETINE	P23975
CHEMBL41	FLUOXETINE	P28223
CHEMBL41	FLUOXETINE	P28335
CHEMBL41	FLUOXETINE	P31645
CHEMBL41	FLUOXETINE	P50406
CHEMBL41	FLUOXETINE	Q01959
CHEMBL41	FLUOXETINE	Q12809
CHEMBL41	FLUOXETINE	Q99720
CHEMBL41	FLUOXETINE	Q9Y5N1
CHEMBL416146	ETORICOXIB	P35354
CHEMBL416146	ETORICOXIB	Q16539
CHEMBL416956	MEFLOQUINE	P02545
CHEMBL416956	MEFLOQUINE	P04637
CHEMBL416956	MEFLOQUINE	P23415
CHEMBL416956	MEFLOQUINE	Q12809
CHEMBL42	CLOZAPINE	P02545
CHEMBL42	CLOZAPINE	P07305
CHEMBL42	CLOZAPINE	P08172
CHEMBL42	CLOZAPINE	P08173
CHEMBL42	CLOZAPINE	P08908
CHEMBL42	CLOZAPINE	P08912
CHEMBL42	CLOZAPINE	P08913
CHEMBL42	CLOZAPINE	P0DMS8
CHEMBL42	CLOZAPINE	P11229
CHEMBL42	CLOZAPINE	P14416
CHEMBL42	CLOZAPINE	P18089
CHEMBL42	CLOZAPINE	P18825
CHEMBL42	CLOZAPINE	P19838
CHEMBL42	CLOZAPINE	P20309
CHEMBL42	CLOZAPINE	P21728
CHEMBL42	CLOZAPINE	P21917
CHEMBL42	CLOZAPINE	P21918
CHEMBL42	CLOZAPINE	P23975
CHEMBL42	CLOZAPINE	P25021
CHEMBL42	CLOZAPINE	P25100
CHEMBL42	CLOZAPINE	P28222
CHEMBL42	CLOZAPINE	P28223
CHEMBL42	CLOZAPINE	P28335
CHEMBL42	CLOZAPINE	P28566
CHEMBL42	CLOZAPINE	P31645
CHEMBL42	CLOZAPINE	P34969
CHEMBL42	CLOZAPINE	P35348
CHEMBL42	CLOZAPINE	P35367
CHEMBL42	CLOZAPINE	P35368
CHEMBL42	CLOZAPINE	P35462
CHEMBL42	CLOZAPINE	P41595
CHEMBL42	CLOZAPINE	P46098
CHEMBL42	CLOZAPINE	P47898
CHEMBL42	CLOZAPINE	P50406
CHEMBL42	CLOZAPINE	P54132
CHEMBL42	CLOZAPINE	Q12809
CHEMBL42	CLOZAPINE	Q9H3N8
CHEMBL42	CLOZAPINE	Q9NUW8
CHEMBL42	CLOZAPINE	Q9Y5N1
CHEMBL421	SULFASALAZINE	P00915
CHEMBL421	SULFASALAZINE	P00918
CHEMBL421	SULFASALAZINE	P02545
CHEMBL421	SULFASALAZINE	P16473
CHEMBL421	SULFASALAZINE	P28482
CHEMBL421	SULFASALAZINE	Q16665
CHEMBL428	TROVAFLOXACIN	P24557
CHEMBL429	LABETALOL	P07550
CHEMBL429	LABETALOL	P08588
CHEMBL429	LABETALOL	P10635
CHEMBL429	LABETALOL	P23975
CHEMBL429	LABETALOL	P25100
CHEMBL429	LABETALOL	P41595
CHEMBL429	LABETALOL	Q01959
CHEMBL429	LABETALOL	Q99720
CHEMBL43064	CINNARIZINE	P02545
CHEMBL43064	CINNARIZINE	P08173
CHEMBL43064	CINNARIZINE	P08912
CHEMBL43064	CINNARIZINE	P08913
CHEMBL43064	CINNARIZINE	P11229
CHEMBL43064	CINNARIZINE	P14416
CHEMBL43064	CINNARIZINE	P18089
CHEMBL43064	CINNARIZINE	P18825
CHEMBL43064	CINNARIZINE	P20309
CHEMBL43064	CINNARIZINE	P23975
CHEMBL43064	CINNARIZINE	P25100
CHEMBL43064	CINNARIZINE	P28223
CHEMBL43064	CINNARIZINE	P31645
CHEMBL43064	CINNARIZINE	P35367
CHEMBL43064	CINNARIZINE	P35372
CHEMBL43064	CINNARIZINE	P35462
CHEMBL43064	CINNARIZINE	P41595
CHEMBL43064	CINNARIZINE	Q01959
CHEMBL43064	CINNARIZINE	Q99720
CHEMBL436	TOLRESTAT	O60218
CHEMBL436	TOLRESTAT	P14550
CHEMBL436	TOLRESTAT	P15121
CHEMBL437	SULFATHIAZOLE	Q9NUW8
CHEMBL442	ERGOTAMINE	P06239
CHEMBL442	ERGOTAMINE	P06241
CHEMBL442	ERGOTAMINE	P07550
CHEMBL442	ERGOTAMINE	P08588
CHEMBL442	ERGOTAMINE	P08684
CHEMBL442	ERGOTAMINE	P08913
CHEMBL442	ERGOTAMINE	P14416
CHEMBL442	ERGOTAMINE	P18089
CHEMBL442	ERGOTAMINE	P18825
CHEMBL442	ERGOTAMINE	P21728
CHEMBL442	ERGOTAMINE	P24557
CHEMBL442	ERGOTAMINE	P25100
CHEMBL442	ERGOTAMINE	P28221
CHEMBL442	ERGOTAMINE	P28222
CHEMBL442	ERGOTAMINE	P28223
CHEMBL442	ERGOTAMINE	P28335
CHEMBL442	ERGOTAMINE	P35462
CHEMBL442	ERGOTAMINE	P41595
CHEMBL442	ERGOTAMINE	P47898
CHEMBL442	ERGOTAMINE	P50406
CHEMBL443605	HEXYLRESORCINOL	P09917
CHEMBL443605	HEXYLRESORCINOL	P10636
CHEMBL443605	HEXYLRESORCINOL	P14679
CHEMBL457	GEMFIBROZIL	P02766
CHEMBL457	GEMFIBROZIL	Q16637
CHEMBL469	KETOROLAC	P23219
CHEMBL469	KETOROLAC	P35354
CHEMBL469	KETOROLAC	P51151
CHEMBL47	VITAMIN E	P02545
CHEMBL47	VITAMIN E	P10636
CHEMBL473	DOFETILIDE	Q12809
CHEMBL477	ADENOSINE	P0DMS8
CHEMBL477	ADENOSINE	P29274
CHEMBL477	ADENOSINE	P30542
CHEMBL477	ADENOSINE	P42226
CHEMBL477	ADENOSINE	Q16637
CHEMBL480	LANSOPRAZOLE	O15118
CHEMBL480	LANSOPRAZOLE	P02545
CHEMBL480	LANSOPRAZOLE	P06280
CHEMBL480	LANSOPRAZOLE	P10635
CHEMBL480	LANSOPRAZOLE	P10636
CHEMBL480	LANSOPRAZOLE	P16473
CHEMBL480	LANSOPRAZOLE	P33261
CHEMBL480	LANSOPRAZOLE	P49327
CHEMBL480	LANSOPRAZOLE	P51151
CHEMBL480	LANSOPRAZOLE	Q16665
CHEMBL480	LANSOPRAZOLE	Q8TCT1
CHEMBL480	LANSOPRAZOLE	Q99714
CHEMBL485	CODEINE	P35372
CHEMBL49	BUSPIRONE	P00352
CHEMBL49	BUSPIRONE	P08908
CHEMBL49	BUSPIRONE	P14416
CHEMBL49	BUSPIRONE	P25100
CHEMBL49	BUSPIRONE	P28223
CHEMBL49	BUSPIRONE	P35462
CHEMBL49	BUSPIRONE	P41595
CHEMBL49	BUSPIRONE	Q12809
CHEMBL49	BUSPIRONE	Q96FL8
CHEMBL49	BUSPIRONE	Q99720
CHEMBL490	PAROXETINE	P08172
CHEMBL490	PAROXETINE	P08173
CHEMBL490	PAROXETINE	P08912
CHEMBL490	PAROXETINE	P10635
CHEMBL490	PAROXETINE	P11229
CHEMBL490	PAROXETINE	P20309
CHEMBL490	PAROXETINE	P23975
CHEMBL490	PAROXETINE	P25103
CHEMBL490	PAROXETINE	P31645
CHEMBL490	PAROXETINE	P42345
CHEMBL490	PAROXETINE	Q01959
CHEMBL490	PAROXETINE	Q12809
CHEMBL490	PAROXETINE	Q99571
CHEMBL490	PAROXETINE	Q99720
CHEMBL495	ALPROSTADIL	P43119
CHEMBL500	PINDOLOL	P02545
CHEMBL500	PINDOLOL	P06280
CHEMBL500	PINDOLOL	P07550
CHEMBL500	PINDOLOL	P08588
CHEMBL500	PINDOLOL	P08908
CHEMBL500	PINDOLOL	P13945
CHEMBL500	PINDOLOL	P19838
CHEMBL500	PINDOLOL	P28482
CHEMBL503	LOVASTATIN	P02545
CHEMBL503	LOVASTATIN	P04035
CHEMBL503	LOVASTATIN	P08183
CHEMBL503	LOVASTATIN	P21452
CHEMBL503	LOVASTATIN	P23975
CHEMBL503	LOVASTATIN	Q01959
CHEMBL503	LOVASTATIN	Q16665
CHEMBL506	PRIMAQUINE	P05177
CHEMBL506	PRIMAQUINE	P16083
CHEMBL506	PRIMAQUINE	P31645
CHEMBL508102	CARBIMAZOLE	P02545
CHEMBL517712	ATROPINE	P08172
CHEMBL517712	ATROPINE	P08173
CHEMBL517712	ATROPINE	P08912
CHEMBL517712	ATROPINE	P11229
CHEMBL517712	ATROPINE	P20309
CHEMBL517712	ATROPINE	P25100
CHEMBL517712	ATROPINE	P28335
CHEMBL521	IBUPROFEN	P02545
CHEMBL521	IBUPROFEN	P19838
CHEMBL521	IBUPROFEN	P23219
CHEMBL521	IBUPROFEN	P35354
CHEMBL521	IBUPROFEN	Q4U2R8
CHEMBL52440	DEXTROMETHORPHAN	P16473
CHEMBL52440	DEXTROMETHORPHAN	P31645
CHEMBL527	PIROXICAM	P19838
CHEMBL527	PIROXICAM	P23219
CHEMBL527	PIROXICAM	P54132
CHEMBL527	PIROXICAM	Q8TCC7
CHEMBL529	AZITHROMYCIN	P02545
CHEMBL529	AZITHROMYCIN	P16473
CHEMBL532	ERYTHROMYCIN	O43193
CHEMBL532	ERYTHROMYCIN	Q12809
CHEMBL533	IBUTILIDE	Q12809
CHEMBL534	KETOTIFEN	P02545
CHEMBL534	KETOTIFEN	P08172
CHEMBL534	KETOTIFEN	P08173
CHEMBL534	KETOTIFEN	P08912
CHEMBL534	KETOTIFEN	P08913
CHEMBL534	KETOTIFEN	P11229
CHEMBL534	KETOTIFEN	P16473
CHEMBL534	KETOTIFEN	P18089
CHEMBL534	KETOTIFEN	P20309
CHEMBL534	KETOTIFEN	P21728
CHEMBL534	KETOTIFEN	P25021
CHEMBL534	KETOTIFEN	P25100
CHEMBL534	KETOTIFEN	P28223
CHEMBL534	KETOTIFEN	P28335
CHEMBL534	KETOTIFEN	P35367
CHEMBL534	KETOTIFEN	P35462
CHEMBL534	KETOTIFEN	P41595
CHEMBL534	KETOTIFEN	P50406
CHEMBL54349	ALPIDEM	O95342
CHEMBL548	DINOPROSTONE	P16473
CHEMBL548	DINOPROSTONE	P28482
CHEMBL548	DINOPROSTONE	P34995
CHEMBL548	DINOPROSTONE	P35408
CHEMBL548	DINOPROSTONE	P43088
CHEMBL548	DINOPROSTONE	P43115
CHEMBL548	DINOPROSTONE	P43116
CHEMBL548	DINOPROSTONE	P43119
CHEMBL549	CITALOPRAM	P23975
CHEMBL549	CITALOPRAM	P25100
CHEMBL549	CITALOPRAM	P28335
CHEMBL549	CITALOPRAM	P31645
CHEMBL549	CITALOPRAM	P35367
CHEMBL549	CITALOPRAM	P41595
CHEMBL549	CITALOPRAM	Q12809
CHEMBL549	CITALOPRAM	Q16637
CHEMBL549	CITALOPRAM	Q99720
CHEMBL560	PENTAZOCINE	Q99720
CHEMBL56367	NIMESULIDE	P02545
CHEMBL56367	NIMESULIDE	P05164
CHEMBL56367	NIMESULIDE	P06280
CHEMBL56367	NIMESULIDE	P16473
CHEMBL56367	NIMESULIDE	P23219
CHEMBL56367	NIMESULIDE	P35354
CHEMBL56367	NIMESULIDE	Q16665
CHEMBL564	PROMAZINE	P04637
CHEMBL564	PROMAZINE	P08172
CHEMBL564	PROMAZINE	P08173
CHEMBL564	PROMAZINE	P08912
CHEMBL564	PROMAZINE	P08913
CHEMBL564	PROMAZINE	P10635
CHEMBL564	PROMAZINE	P11229
CHEMBL564	PROMAZINE	P14416
CHEMBL564	PROMAZINE	P16473
CHEMBL564	PROMAZINE	P18089
CHEMBL564	PROMAZINE	P18825
CHEMBL564	PROMAZINE	P20309
CHEMBL564	PROMAZINE	P21728
CHEMBL564	PROMAZINE	P23975
CHEMBL564	PROMAZINE	P25021
CHEMBL564	PROMAZINE	P25100
CHEMBL564	PROMAZINE	P28223
CHEMBL564	PROMAZINE	P28335
CHEMBL564	PROMAZINE	P31645
CHEMBL564	PROMAZINE	P35367
CHEMBL564	PROMAZINE	P35462
CHEMBL564	PROMAZINE	P41595
CHEMBL564	PROMAZINE	P50406
CHEMBL564	PROMAZINE	Q16665
CHEMBL564	PROMAZINE	Q99720
CHEMBL567	PERPHENAZINE	P04637
CHEMBL567	PERPHENAZINE	P14416
CHEMBL567	PERPHENAZINE	P34969
CHEMBL567	PERPHENAZINE	P42345
CHEMBL567	PERPHENAZINE	Q12809
CHEMBL567	PERPHENAZINE	Q16637
CHEMBL567	PERPHENAZINE	Q6W5P4
CHEMBL567	PERPHENAZINE	Q9NUW8
CHEMBL571	KETOPROFEN	P02545
CHEMBL571	KETOPROFEN	P10636
CHEMBL571	KETOPROFEN	P23219
CHEMBL571	KETOPROFEN	P28482
CHEMBL571	KETOPROFEN	P35354
CHEMBL571	KETOPROFEN	Q16637
CHEMBL571	KETOPROFEN	Q4U2R8
CHEMBL572	NITROFURANTOIN	P02545
CHEMBL572	NITROFURANTOIN	Q9NUW8
CHEMBL578	ENALAPRIL	P02545
CHEMBL588119	SULOCTIDIL	P00533
CHEMBL588119	SULOCTIDIL	P06241
CHEMBL588119	SULOCTIDIL	P08173
CHEMBL588119	SULOCTIDIL	P08912
CHEMBL588119	SULOCTIDIL	P08913
CHEMBL588119	SULOCTIDIL	P0DMS8
CHEMBL588119	SULOCTIDIL	P11229
CHEMBL588119	SULOCTIDIL	P13945
CHEMBL588119	SULOCTIDIL	P18825
CHEMBL588119	SULOCTIDIL	P20309
CHEMBL588119	SULOCTIDIL	P21452
CHEMBL588119	SULOCTIDIL	P23975
CHEMBL588119	SULOCTIDIL	P25021
CHEMBL588119	SULOCTIDIL	P31645
CHEMBL588119	SULOCTIDIL	P35367
CHEMBL588119	SULOCTIDIL	P35462
CHEMBL588119	SULOCTIDIL	P41595
CHEMBL588119	SULOCTIDIL	Q01959
CHEMBL588119	SULOCTIDIL	Q99720
CHEMBL59	DOPAMINE	B2RXH2
CHEMBL59	DOPAMINE	P10636
CHEMBL59	DOPAMINE	P14416
CHEMBL59	DOPAMINE	P16050
CHEMBL59	DOPAMINE	P21728
CHEMBL59	DOPAMINE	P21917
CHEMBL59	DOPAMINE	P23975
CHEMBL59	DOPAMINE	P35462
CHEMBL59	DOPAMINE	P40225
CHEMBL59	DOPAMINE	P46063
CHEMBL59	DOPAMINE	P48039
CHEMBL59	DOPAMINE	P49286
CHEMBL59	DOPAMINE	Q01959
CHEMBL59	DOPAMINE	Q16665
CHEMBL59	DOPAMINE	Q99714
CHEMBL59	DOPAMINE	Q9NUW8
CHEMBL595	PIOGLITAZONE	O95342
CHEMBL595	PIOGLITAZONE	P00918
CHEMBL595	PIOGLITAZONE	P27338
CHEMBL595	PIOGLITAZONE	P37231
CHEMBL595	PIOGLITAZONE	Q07869
CHEMBL596	FENTANYL	P08183
CHEMBL596	FENTANYL	P35372
CHEMBL596	FENTANYL	P41143
CHEMBL599	MELOXICAM	P23219
CHEMBL599	MELOXICAM	P35354
CHEMBL6	INDOMETHACIN	B2RXH2
CHEMBL6	INDOMETHACIN	P09917
CHEMBL6	INDOMETHACIN	P10145
CHEMBL6	INDOMETHACIN	P10275
CHEMBL6	INDOMETHACIN	P23219
CHEMBL6	INDOMETHACIN	P35354
CHEMBL6	INDOMETHACIN	P42330
CHEMBL6	INDOMETHACIN	P42345
CHEMBL6	INDOMETHACIN	P51151
CHEMBL6	INDOMETHACIN	Q16665
CHEMBL6	INDOMETHACIN	Q4U2R8
CHEMBL6	INDOMETHACIN	Q6W5P4
CHEMBL6	INDOMETHACIN	Q8TCC7
CHEMBL6	INDOMETHACIN	Q9Y5Y4
CHEMBL600	ACETYLCYSTEINE	P10828
CHEMBL600	ACETYLCYSTEINE	P16050
CHEMBL600	ACETYLCYSTEINE	P19838
CHEMBL600	ACETYLCYSTEINE	P46063
CHEMBL600	ACETYLCYSTEINE	P54132
CHEMBL600	ACETYLCYSTEINE	Q16637
CHEMBL603	ZAFIRLUKAST	O15244
CHEMBL603	ZAFIRLUKAST	P00533
CHEMBL603	ZAFIRLUKAST	P0DMS8
CHEMBL603	ZAFIRLUKAST	P11712
CHEMBL603	ZAFIRLUKAST	P24557
CHEMBL603	ZAFIRLUKAST	P27361
CHEMBL603	ZAFIRLUKAST	P28482
CHEMBL603	ZAFIRLUKAST	Q16539
CHEMBL603	ZAFIRLUKAST	Q6W5P4
CHEMBL603	ZAFIRLUKAST	Q86VL8
CHEMBL603	ZAFIRLUKAST	Q96FL8
CHEMBL603	ZAFIRLUKAST	Q9NS75
CHEMBL603	ZAFIRLUKAST	Q9NUW8
CHEMBL603	ZAFIRLUKAST	Q9Y271
CHEMBL608	PROBUCOL	P10636
CHEMBL611	TERAZOSIN	B2RXH2
CHEMBL611	TERAZOSIN	P02545
CHEMBL611	TERAZOSIN	P08913
CHEMBL611	TERAZOSIN	P18089
CHEMBL611	TERAZOSIN	P18825
CHEMBL611	TERAZOSIN	P25100
CHEMBL611	TERAZOSIN	P35348
CHEMBL611	TERAZOSIN	P35368
CHEMBL611	TERAZOSIN	P42858
CHEMBL611	TERAZOSIN	Q16637
CHEMBL612	DEXTROAMPHETAMINE	P23975
CHEMBL612	DEXTROAMPHETAMINE	P31645
CHEMBL612	DEXTROAMPHETAMINE	Q01959
CHEMBL612	DEXTROAMPHETAMINE	Q96RJ0
CHEMBL614	PYRAZINAMIDE	P16473
CHEMBL623	NEFAZODONE	O95342
CHEMBL623	NEFAZODONE	P08183
CHEMBL629	AMITRIPTYLINE	P07949
CHEMBL629	AMITRIPTYLINE	P08172
CHEMBL629	AMITRIPTYLINE	P08173
CHEMBL629	AMITRIPTYLINE	P08912
CHEMBL629	AMITRIPTYLINE	P08913
CHEMBL629	AMITRIPTYLINE	P11229
CHEMBL629	AMITRIPTYLINE	P14416
CHEMBL629	AMITRIPTYLINE	P18089
CHEMBL629	AMITRIPTYLINE	P18825
CHEMBL629	AMITRIPTYLINE	P19838
CHEMBL629	AMITRIPTYLINE	P20309
CHEMBL629	AMITRIPTYLINE	P21728
CHEMBL629	AMITRIPTYLINE	P21918
CHEMBL629	AMITRIPTYLINE	P23975
CHEMBL629	AMITRIPTYLINE	P25021
CHEMBL629	AMITRIPTYLINE	P25100
CHEMBL629	AMITRIPTYLINE	P28223
CHEMBL629	AMITRIPTYLINE	P28335
CHEMBL629	AMITRIPTYLINE	P31645
CHEMBL629	AMITRIPTYLINE	P35367
CHEMBL629	AMITRIPTYLINE	P35462
CHEMBL629	AMITRIPTYLINE	P41595
CHEMBL629	AMITRIPTYLINE	P50406
CHEMBL629	AMITRIPTYLINE	Q01959
CHEMBL629	AMITRIPTYLINE	Q12809
CHEMBL629	AMITRIPTYLINE	Q14524
CHEMBL629	AMITRIPTYLINE	Q15858
CHEMBL629	AMITRIPTYLINE	Q99250
CHEMBL629	AMITRIPTYLINE	Q99714
CHEMBL629	AMITRIPTYLINE	Q99720
CHEMBL631	PROPAFENONE	O14649
CHEMBL631	PROPAFENONE	O95069
CHEMBL631	PROPAFENONE	P05177
CHEMBL631	PROPAFENONE	P07550
CHEMBL631	PROPAFENONE	P08183
CHEMBL631	PROPAFENONE	P08588
CHEMBL631	PROPAFENONE	P10635
CHEMBL631	PROPAFENONE	P13945
CHEMBL631	PROPAFENONE	P23975
CHEMBL631	PROPAFENONE	P28223
CHEMBL631	PROPAFENONE	P28335
CHEMBL631	PROPAFENONE	P41595
CHEMBL631	PROPAFENONE	P50406
CHEMBL631	PROPAFENONE	Q01959
CHEMBL631	PROPAFENONE	Q12809
CHEMBL631	PROPAFENONE	Q14524
CHEMBL631	PROPAFENONE	Q16637
CHEMBL631	PROPAFENONE	Q99720
CHEMBL632	BETAMETHASONE	P04150
CHEMBL633	AMIODARONE	P00352
CHEMBL633	AMIODARONE	P04626
CHEMBL633	AMIODARONE	P04637
CHEMBL633	AMIODARONE	P06241
CHEMBL633	AMIODARONE	P08172
CHEMBL633	AMIODARONE	P08173
CHEMBL633	AMIODARONE	P08183
CHEMBL633	AMIODARONE	P08912
CHEMBL633	AMIODARONE	P08913
CHEMBL633	AMIODARONE	P0DMS8
CHEMBL633	AMIODARONE	P10828
CHEMBL633	AMIODARONE	P11229
CHEMBL633	AMIODARONE	P14416
CHEMBL633	AMIODARONE	P16473
CHEMBL633	AMIODARONE	P18089
CHEMBL633	AMIODARONE	P19838
CHEMBL633	AMIODARONE	P20309
CHEMBL633	AMIODARONE	P21452
CHEMBL633	AMIODARONE	P21728
CHEMBL633	AMIODARONE	P21917
CHEMBL633	AMIODARONE	P23975
CHEMBL633	AMIODARONE	P28223
CHEMBL633	AMIODARONE	P28335
CHEMBL633	AMIODARONE	P28482
CHEMBL633	AMIODARONE	P30411
CHEMBL633	AMIODARONE	P31645
CHEMBL633	AMIODARONE	P33032
CHEMBL633	AMIODARONE	P35372
CHEMBL633	AMIODARONE	P35462
CHEMBL633	AMIODARONE	P41143
CHEMBL633	AMIODARONE	P41145
CHEMBL633	AMIODARONE	P41595
CHEMBL633	AMIODARONE	P41597
CHEMBL633	AMIODARONE	P50406
CHEMBL633	AMIODARONE	Q01959
CHEMBL633	AMIODARONE	Q12809
CHEMBL633	AMIODARONE	Q15125
CHEMBL633	AMIODARONE	Q99720
CHEMBL637	VENLAFAXINE	P02545
CHEMBL637	VENLAFAXINE	P23975
CHEMBL637	VENLAFAXINE	P31645
CHEMBL637	VENLAFAXINE	Q01959
CHEMBL64	ISONIAZID	B2RXH2
CHEMBL6437	MIANSERIN	P02545
CHEMBL6437	MIANSERIN	P08172
CHEMBL6437	MIANSERIN	P08173
CHEMBL6437	MIANSERIN	P08912
CHEMBL6437	MIANSERIN	P08913
CHEMBL6437	MIANSERIN	P11229
CHEMBL6437	MIANSERIN	P14416
CHEMBL6437	MIANSERIN	P18089
CHEMBL6437	MIANSERIN	P18825
CHEMBL6437	MIANSERIN	P20309
CHEMBL6437	MIANSERIN	P21728
CHEMBL6437	MIANSERIN	P23975
CHEMBL6437	MIANSERIN	P25021
CHEMBL6437	MIANSERIN	P25100
CHEMBL6437	MIANSERIN	P28223
CHEMBL6437	MIANSERIN	P28335
CHEMBL6437	MIANSERIN	P31645
CHEMBL6437	MIANSERIN	P34969
CHEMBL6437	MIANSERIN	P35367
CHEMBL6437	MIANSERIN	P35462
CHEMBL6437	MIANSERIN	P41595
CHEMBL6437	MIANSERIN	P50406
CHEMBL648	CYCLIZINE	P08172
CHEMBL648	CYCLIZINE	P08173
CHEMBL648	CYCLIZINE	P08912
CHEMBL648	CYCLIZINE	P08913
CHEMBL648	CYCLIZINE	P10635
CHEMBL648	CYCLIZINE	P11229
CHEMBL648	CYCLIZINE	P20309
CHEMBL648	CYCLIZINE	P25100
CHEMBL648	CYCLIZINE	P28223
CHEMBL648	CYCLIZINE	P28335
CHEMBL648	CYCLIZINE	P35367
CHEMBL648	CYCLIZINE	P35462
CHEMBL648	CYCLIZINE	P41595
CHEMBL648	CYCLIZINE	Q01959
CHEMBL649	NADOLOL	P46063
CHEMBL650	METHYLPREDNISOLONE	P04150
CHEMBL650	METHYLPREDNISOLONE	Q16665
CHEMBL654	MIRTAZAPINE	P08913
CHEMBL654	MIRTAZAPINE	P18825
CHEMBL654	MIRTAZAPINE	P28223
CHEMBL654	MIRTAZAPINE	P28335
CHEMBL654	MIRTAZAPINE	P34969
CHEMBL654	MIRTAZAPINE	P35367
CHEMBL654	MIRTAZAPINE	P35462
CHEMBL654	MIRTAZAPINE	P46098
CHEMBL655	MIDAZOLAM	O15245
CHEMBL656	OXYCODONE	P35372
CHEMBL656	OXYCODONE	P41143
CHEMBL657	DIPHENHYDRAMINE	P08172
CHEMBL657	DIPHENHYDRAMINE	P08173
CHEMBL657	DIPHENHYDRAMINE	P08912
CHEMBL657	DIPHENHYDRAMINE	P11229
CHEMBL657	DIPHENHYDRAMINE	P20309
CHEMBL657	DIPHENHYDRAMINE	P23975
CHEMBL657	DIPHENHYDRAMINE	P28223
CHEMBL657	DIPHENHYDRAMINE	P28335
CHEMBL657	DIPHENHYDRAMINE	P35367
CHEMBL657	DIPHENHYDRAMINE	P40225
CHEMBL657	DIPHENHYDRAMINE	P41595
CHEMBL657	DIPHENHYDRAMINE	Q12809
CHEMBL660	AMANTADINE	P16473
CHEMBL660	AMANTADINE	P19838
CHEMBL672	FENOFIBRATE	O75604
CHEMBL672	FENOFIBRATE	P0DMS8
CHEMBL672	FENOFIBRATE	P10636
CHEMBL672	FENOFIBRATE	P28223
CHEMBL672	FENOFIBRATE	P28335
CHEMBL672	FENOFIBRATE	Q01959
CHEMBL672	FENOFIBRATE	Q07869
CHEMBL672	FENOFIBRATE	Q9NUW8
CHEMBL673	PARGYLINE	O75604
CHEMBL673	PARGYLINE	P02545
CHEMBL673	PARGYLINE	P16473
CHEMBL673	PARGYLINE	P21397
CHEMBL673	PARGYLINE	P27338
CHEMBL679	EPINEPHRINE	B2RXH2
CHEMBL679	EPINEPHRINE	P07550
CHEMBL679	EPINEPHRINE	P08913
CHEMBL679	EPINEPHRINE	P10636
CHEMBL679	EPINEPHRINE	P13945
CHEMBL679	EPINEPHRINE	P14416
CHEMBL679	EPINEPHRINE	P18089
CHEMBL679	EPINEPHRINE	P18825
CHEMBL679	EPINEPHRINE	P25100
CHEMBL679	EPINEPHRINE	P28482
CHEMBL679	EPINEPHRINE	Q16665
CHEMBL679	EPINEPHRINE	Q99714
CHEMBL679	EPINEPHRINE	Q9NUW8
CHEMBL6966	VERAPAMIL	O15245
CHEMBL6966	VERAPAMIL	P08183
CHEMBL6966	VERAPAMIL	P08913
CHEMBL6966	VERAPAMIL	P25021
CHEMBL6966	VERAPAMIL	P28223
CHEMBL6966	VERAPAMIL	P28335
CHEMBL6966	VERAPAMIL	P31645
CHEMBL6966	VERAPAMIL	P33527
CHEMBL6966	VERAPAMIL	P35462
CHEMBL6966	VERAPAMIL	P41595
CHEMBL6966	VERAPAMIL	Q12809
CHEMBL698	TETRACAINE	P21397
CHEMBL698	TETRACAINE	P28223
CHEMBL698	TETRACAINE	P28335
CHEMBL698	TETRACAINE	P28482
CHEMBL698	TETRACAINE	Q14524
CHEMBL698	TETRACAINE	Q15858
CHEMBL698	TETRACAINE	Q99250
CHEMBL698	TETRACAINE	Q99720
CHEMBL698	TETRACAINE	Q9NY46
CHEMBL698	TETRACAINE	Q9UQD0
CHEMBL70	MORPHINE	P35372
CHEMBL70	MORPHINE	P41143
CHEMBL70	MORPHINE	P41145
CHEMBL704	MESALAMINE	B2RXH2
CHEMBL704	MESALAMINE	P00352
CHEMBL704	MESALAMINE	P29466
CHEMBL704	MESALAMINE	P46063
CHEMBL704	MESALAMINE	P55210
CHEMBL704	MESALAMINE	Q16665
CHEMBL704	MESALAMINE	Q99714
CHEMBL704	MESALAMINE	Q9NUW8
CHEMBL707	DOXAZOSIN	P03956
CHEMBL707	DOXAZOSIN	P07550
CHEMBL707	DOXAZOSIN	P08913
CHEMBL707	DOXAZOSIN	P18825
CHEMBL707	DOXAZOSIN	P25100
CHEMBL707	DOXAZOSIN	P28335
CHEMBL707	DOXAZOSIN	P31645
CHEMBL707	DOXAZOSIN	P35348
CHEMBL707	DOXAZOSIN	P35368
CHEMBL707	DOXAZOSIN	P41595
CHEMBL707	DOXAZOSIN	Q01959
CHEMBL707	DOXAZOSIN	Q12809
CHEMBL709	ALFUZOSIN	P25100
CHEMBL709	ALFUZOSIN	P35348
CHEMBL709	ALFUZOSIN	P35368
CHEMBL71	CHLORPROMAZINE	O15245
CHEMBL71	CHLORPROMAZINE	O95069
CHEMBL71	CHLORPROMAZINE	P02545
CHEMBL71	CHLORPROMAZINE	P04637
CHEMBL71	CHLORPROMAZINE	P06241
CHEMBL71	CHLORPROMAZINE	P08172
CHEMBL71	CHLORPROMAZINE	P08173
CHEMBL71	CHLORPROMAZINE	P08912
CHEMBL71	CHLORPROMAZINE	P08913
CHEMBL71	CHLORPROMAZINE	P11229
CHEMBL71	CHLORPROMAZINE	P14416
CHEMBL71	CHLORPROMAZINE	P18089
CHEMBL71	CHLORPROMAZINE	P18825
CHEMBL71	CHLORPROMAZINE	P20309
CHEMBL71	CHLORPROMAZINE	P21452
CHEMBL71	CHLORPROMAZINE	P21728
CHEMBL71	CHLORPROMAZINE	P21917
CHEMBL71	CHLORPROMAZINE	P21918
CHEMBL71	CHLORPROMAZINE	P23975
CHEMBL71	CHLORPROMAZINE	P25021
CHEMBL71	CHLORPROMAZINE	P25100
CHEMBL71	CHLORPROMAZINE	P28223
CHEMBL71	CHLORPROMAZINE	P28335
CHEMBL71	CHLORPROMAZINE	P31645
CHEMBL71	CHLORPROMAZINE	P33032
CHEMBL71	CHLORPROMAZINE	P34969
CHEMBL71	CHLORPROMAZINE	P35367
CHEMBL71	CHLORPROMAZINE	P35372
CHEMBL71	CHLORPROMAZINE	P35462
CHEMBL71	CHLORPROMAZINE	P41143
CHEMBL71	CHLORPROMAZINE	P41145
CHEMBL71	CHLORPROMAZINE	P41595
CHEMBL71	CHLORPROMAZINE	P50406
CHEMBL71	CHLORPROMAZINE	P62158
CHEMBL71	CHLORPROMAZINE	Q01959
CHEMBL71	CHLORPROMAZINE	Q12809
CHEMBL71	CHLORPROMAZINE	Q16637
CHEMBL71	CHLORPROMAZINE	Q99720
CHEMBL714	ALBUTEROL	P07550
CHEMBL715	OLANZAPINE	P07305
CHEMBL715	OLANZAPINE	P08172
CHEMBL715	OLANZAPINE	P08173
CHEMBL715	OLANZAPINE	P08908
CHEMBL715	OLANZAPINE	P08912
CHEMBL715	OLANZAPINE	P08913
CHEMBL715	OLANZAPINE	P10253
CHEMBL715	OLANZAPINE	P11229
CHEMBL715	OLANZAPINE	P14416
CHEMBL715	OLANZAPINE	P18089
CHEMBL715	OLANZAPINE	P18825
CHEMBL715	OLANZAPINE	P20309
CHEMBL715	OLANZAPINE	P21728
CHEMBL715	OLANZAPINE	P21917
CHEMBL715	OLANZAPINE	P21918
CHEMBL715	OLANZAPINE	P25100
CHEMBL715	OLANZAPINE	P28222
CHEMBL715	OLANZAPINE	P28223
CHEMBL715	OLANZAPINE	P28335
CHEMBL715	OLANZAPINE	P28482
CHEMBL715	OLANZAPINE	P31645
CHEMBL715	OLANZAPINE	P34969
CHEMBL715	OLANZAPINE	P35348
CHEMBL715	OLANZAPINE	P35367
CHEMBL715	OLANZAPINE	P35368
CHEMBL715	OLANZAPINE	P35462
CHEMBL715	OLANZAPINE	P41595
CHEMBL715	OLANZAPINE	P46098
CHEMBL715	OLANZAPINE	P50406
CHEMBL715	OLANZAPINE	Q12809
CHEMBL716	QUETIAPINE	P07305
CHEMBL716	QUETIAPINE	P08172
CHEMBL716	QUETIAPINE	P08173
CHEMBL716	QUETIAPINE	P08908
CHEMBL716	QUETIAPINE	P08912
CHEMBL716	QUETIAPINE	P08913
CHEMBL716	QUETIAPINE	P11229
CHEMBL716	QUETIAPINE	P14416
CHEMBL716	QUETIAPINE	P18089
CHEMBL716	QUETIAPINE	P18825
CHEMBL716	QUETIAPINE	P21728
CHEMBL716	QUETIAPINE	P21917
CHEMBL716	QUETIAPINE	P25100
CHEMBL716	QUETIAPINE	P28223
CHEMBL716	QUETIAPINE	P28335
CHEMBL716	QUETIAPINE	P34969
CHEMBL716	QUETIAPINE	P35348
CHEMBL716	QUETIAPINE	P35367
CHEMBL716	QUETIAPINE	P35368
CHEMBL716	QUETIAPINE	P35462
CHEMBL716	QUETIAPINE	P41595
CHEMBL716	QUETIAPINE	P50406
CHEMBL716	QUETIAPINE	Q12809
CHEMBL716	QUETIAPINE	Q99720
CHEMBL723	CARVEDILOL	O15244
CHEMBL723	CARVEDILOL	O95069
CHEMBL723	CARVEDILOL	P07550
CHEMBL723	CARVEDILOL	P08183
CHEMBL723	CARVEDILOL	P08588
CHEMBL723	CARVEDILOL	P08913
CHEMBL723	CARVEDILOL	P13945
CHEMBL723	CARVEDILOL	P14416
CHEMBL723	CARVEDILOL	P18089
CHEMBL723	CARVEDILOL	P18825
CHEMBL723	CARVEDILOL	P21728
CHEMBL723	CARVEDILOL	P23975
CHEMBL723	CARVEDILOL	P25100
CHEMBL723	CARVEDILOL	P28223
CHEMBL723	CARVEDILOL	P28335
CHEMBL723	CARVEDILOL	P31645
CHEMBL723	CARVEDILOL	P35462
CHEMBL723	CARVEDILOL	P41595
CHEMBL723	CARVEDILOL	P50406
CHEMBL723	CARVEDILOL	P57789
CHEMBL723	CARVEDILOL	Q01959
CHEMBL723	CARVEDILOL	Q12809
CHEMBL73234	CARBETAPENTANE	P16473
CHEMBL73234	CARBETAPENTANE	Q9NUW8
CHEMBL741	LAMOTRIGINE	Q99250
CHEMBL753	PHENOXYBENZAMINE	O15244
CHEMBL753	PHENOXYBENZAMINE	O15245
CHEMBL753	PHENOXYBENZAMINE	O75751
CHEMBL75435	DEXKETOPROFEN	P23219
CHEMBL75435	DEXKETOPROFEN	P35354
CHEMBL75880	PERHEXILINE	P00533
CHEMBL75880	PERHEXILINE	P06241
CHEMBL75880	PERHEXILINE	P08173
CHEMBL75880	PERHEXILINE	P08912
CHEMBL75880	PERHEXILINE	P10635
CHEMBL75880	PERHEXILINE	P11229
CHEMBL75880	PERHEXILINE	P20309
CHEMBL75880	PERHEXILINE	P23975
CHEMBL75880	PERHEXILINE	Q12809
CHEMBL75880	PERHEXILINE	Q99720
CHEMBL765	GUANETHIDINE	P02545
CHEMBL768	ESMOLOL	P08588
CHEMBL781	MAZINDOL	P23975
CHEMBL781	MAZINDOL	P31645
CHEMBL781	MAZINDOL	Q01959
CHEMBL787	MONTELUKAST	P00533
CHEMBL787	MONTELUKAST	P06241
CHEMBL787	MONTELUKAST	P07550
CHEMBL787	MONTELUKAST	P08913
CHEMBL787	MONTELUKAST	P0DMS8
CHEMBL787	MONTELUKAST	P11229
CHEMBL787	MONTELUKAST	P13945
CHEMBL787	MONTELUKAST	P18825
CHEMBL787	MONTELUKAST	P20309
CHEMBL787	MONTELUKAST	P21452
CHEMBL787	MONTELUKAST	P23975
CHEMBL787	MONTELUKAST	P24557
CHEMBL787	MONTELUKAST	P35462
CHEMBL787	MONTELUKAST	P41143
CHEMBL787	MONTELUKAST	P41595
CHEMBL787	MONTELUKAST	Q01959
CHEMBL787	MONTELUKAST	Q13304
CHEMBL787	MONTELUKAST	Q16539
CHEMBL787	MONTELUKAST	Q9Y271
CHEMBL79	LIDOCAINE	P00352
CHEMBL79	LIDOCAINE	P35499
CHEMBL790	CHLORHEXIDINE	O15244
CHEMBL790	CHLORHEXIDINE	O15245
CHEMBL790	CHLORHEXIDINE	O75751
CHEMBL790	CHLORHEXIDINE	P02545
CHEMBL790	CHLORHEXIDINE	P04637
CHEMBL790	CHLORHEXIDINE	P08253
CHEMBL790	CHLORHEXIDINE	P14780
CHEMBL790	CHLORHEXIDINE	P32245
CHEMBL790	CHLORHEXIDINE	P43351
CHEMBL790	CHLORHEXIDINE	P61088
CHEMBL790	CHLORHEXIDINE	Q06710
CHEMBL790	CHLORHEXIDINE	Q2TB90
CHEMBL790	CHLORHEXIDINE	Q86VL8
CHEMBL790	CHLORHEXIDINE	Q96FL8
CHEMBL8	CIPROFLOXACIN	P00352
CHEMBL8	CIPROFLOXACIN	P02545
CHEMBL806	FLUTAMIDE	P02545
CHEMBL806	FLUTAMIDE	P10275
CHEMBL806	FLUTAMIDE	P50406
CHEMBL806	FLUTAMIDE	Q16637
CHEMBL808	ECONAZOLE	P05093
CHEMBL808	ECONAZOLE	P05177
CHEMBL808	ECONAZOLE	P08172
CHEMBL808	ECONAZOLE	P08173
CHEMBL808	ECONAZOLE	P08588
CHEMBL808	ECONAZOLE	P08684
CHEMBL808	ECONAZOLE	P08913
CHEMBL808	ECONAZOLE	P0DMS8
CHEMBL808	ECONAZOLE	P10635
CHEMBL808	ECONAZOLE	P11229
CHEMBL808	ECONAZOLE	P11712
CHEMBL808	ECONAZOLE	P13945
CHEMBL808	ECONAZOLE	P14416
CHEMBL808	ECONAZOLE	P14780
CHEMBL808	ECONAZOLE	P14902
CHEMBL808	ECONAZOLE	P18089
CHEMBL808	ECONAZOLE	P20309
CHEMBL808	ECONAZOLE	P21452
CHEMBL808	ECONAZOLE	P21728
CHEMBL808	ECONAZOLE	P21917
CHEMBL808	ECONAZOLE	P23975
CHEMBL808	ECONAZOLE	P24557
CHEMBL808	ECONAZOLE	P25021
CHEMBL808	ECONAZOLE	P25100
CHEMBL808	ECONAZOLE	P25103
CHEMBL808	ECONAZOLE	P28223
CHEMBL808	ECONAZOLE	P28335
CHEMBL808	ECONAZOLE	P29274
CHEMBL808	ECONAZOLE	P30542
CHEMBL808	ECONAZOLE	P31645
CHEMBL808	ECONAZOLE	P33261
CHEMBL808	ECONAZOLE	P35372
CHEMBL808	ECONAZOLE	P35462
CHEMBL808	ECONAZOLE	P41143
CHEMBL808	ECONAZOLE	P41145
CHEMBL808	ECONAZOLE	P41595
CHEMBL808	ECONAZOLE	P50406
CHEMBL808	ECONAZOLE	Q01959
CHEMBL808	ECONAZOLE	Q16850
CHEMBL808	ECONAZOLE	Q99720
CHEMBL809	SERTRALINE	P08172
CHEMBL809	SERTRALINE	P08173
CHEMBL809	SERTRALINE	P08912
CHEMBL809	SERTRALINE	P08913
CHEMBL809	SERTRALINE	P11229
CHEMBL809	SERTRALINE	P18089
CHEMBL809	SERTRALINE	P18825
CHEMBL809	SERTRALINE	P23975
CHEMBL809	SERTRALINE	P28223
CHEMBL809	SERTRALINE	P28335
CHEMBL809	SERTRALINE	P31645
CHEMBL809	SERTRALINE	P33032
CHEMBL809	SERTRALINE	P33261
CHEMBL809	SERTRALINE	P41595
CHEMBL809	SERTRALINE	Q01959
CHEMBL809	SERTRALINE	Q03164
CHEMBL809	SERTRALINE	Q12809
CHEMBL809	SERTRALINE	Q99720
CHEMBL811	BROMPHENIRAMINE	Q12809
CHEMBL814	FLUVOXAMINE	Q16637
CHEMBL822	TERBINAFINE	P02545
CHEMBL822	TERBINAFINE	P08913
CHEMBL822	TERBINAFINE	P10635
CHEMBL822	TERBINAFINE	P23975
CHEMBL822	TERBINAFINE	Q99720
CHEMBL83	TAMOXIFEN	P00533
CHEMBL83	TAMOXIFEN	P03372
CHEMBL83	TAMOXIFEN	P04626
CHEMBL83	TAMOXIFEN	P06239
CHEMBL83	TAMOXIFEN	P06241
CHEMBL83	TAMOXIFEN	P06401
CHEMBL83	TAMOXIFEN	P08172
CHEMBL83	TAMOXIFEN	P08173
CHEMBL83	TAMOXIFEN	P08183
CHEMBL83	TAMOXIFEN	P08588
CHEMBL83	TAMOXIFEN	P08912
CHEMBL83	TAMOXIFEN	P08913
CHEMBL83	TAMOXIFEN	P0DMS8
CHEMBL83	TAMOXIFEN	P11229
CHEMBL83	TAMOXIFEN	P11474
CHEMBL83	TAMOXIFEN	P13945
CHEMBL83	TAMOXIFEN	P14416
CHEMBL83	TAMOXIFEN	P18089
CHEMBL83	TAMOXIFEN	P20309
CHEMBL83	TAMOXIFEN	P21452
CHEMBL83	TAMOXIFEN	P21728
CHEMBL83	TAMOXIFEN	P21917
CHEMBL83	TAMOXIFEN	P23219
CHEMBL83	TAMOXIFEN	P23975
CHEMBL83	TAMOXIFEN	P24557
CHEMBL83	TAMOXIFEN	P25021
CHEMBL83	TAMOXIFEN	P25100
CHEMBL83	TAMOXIFEN	P25103
CHEMBL83	TAMOXIFEN	P28223
CHEMBL83	TAMOXIFEN	P28335
CHEMBL83	TAMOXIFEN	P29274
CHEMBL83	TAMOXIFEN	P31645
CHEMBL83	TAMOXIFEN	P35372
CHEMBL83	TAMOXIFEN	P35462
CHEMBL83	TAMOXIFEN	P41143
CHEMBL83	TAMOXIFEN	P41145
CHEMBL83	TAMOXIFEN	P41595
CHEMBL83	TAMOXIFEN	P50406
CHEMBL83	TAMOXIFEN	Q01959
CHEMBL83	TAMOXIFEN	Q12809
CHEMBL83	TAMOXIFEN	Q15125
CHEMBL83	TAMOXIFEN	Q92731
CHEMBL83	TAMOXIFEN	Q99720
CHEMBL83	TAMOXIFEN	Q9BY08
CHEMBL833	TICLOPIDINE	O75604
CHEMBL833	TICLOPIDINE	P00352
CHEMBL833	TICLOPIDINE	P02545
CHEMBL833	TICLOPIDINE	P08913
CHEMBL833	TICLOPIDINE	P10635
CHEMBL833	TICLOPIDINE	P18089
CHEMBL833	TICLOPIDINE	P18825
CHEMBL833	TICLOPIDINE	P33261
CHEMBL833	TICLOPIDINE	Q99720
CHEMBL836	TAMSULOSIN	P25100
CHEMBL836	TAMSULOSIN	P35348
CHEMBL836	TAMSULOSIN	P35368
CHEMBL84	TOPOTECAN	P08684
CHEMBL84	TOPOTECAN	P11387
CHEMBL84	TOPOTECAN	Q16665
CHEMBL84	TOPOTECAN	Q86VL8
CHEMBL84	TOPOTECAN	Q96FL8
CHEMBL841	LOPERAMIDE	O75604
CHEMBL841	LOPERAMIDE	P02545
CHEMBL841	LOPERAMIDE	P07550
CHEMBL841	LOPERAMIDE	P08183
CHEMBL841	LOPERAMIDE	P10635
CHEMBL841	LOPERAMIDE	P16473
CHEMBL841	LOPERAMIDE	P25021
CHEMBL841	LOPERAMIDE	P31645
CHEMBL841	LOPERAMIDE	P35372
CHEMBL841	LOPERAMIDE	P35462
CHEMBL841	LOPERAMIDE	P41143
CHEMBL841	LOPERAMIDE	P41145
CHEMBL841	LOPERAMIDE	P41595
CHEMBL841	LOPERAMIDE	Q02763
CHEMBL841	LOPERAMIDE	Q99720
CHEMBL85	RISPERIDONE	P07305
CHEMBL85	RISPERIDONE	P08908
CHEMBL85	RISPERIDONE	P08913
CHEMBL85	RISPERIDONE	P10635
CHEMBL85	RISPERIDONE	P11229
CHEMBL85	RISPERIDONE	P14416
CHEMBL85	RISPERIDONE	P16473
CHEMBL85	RISPERIDONE	P18089
CHEMBL85	RISPERIDONE	P18825
CHEMBL85	RISPERIDONE	P21728
CHEMBL85	RISPERIDONE	P21917
CHEMBL85	RISPERIDONE	P21918
CHEMBL85	RISPERIDONE	P23415
CHEMBL85	RISPERIDONE	P25021
CHEMBL85	RISPERIDONE	P25100
CHEMBL85	RISPERIDONE	P28221
CHEMBL85	RISPERIDONE	P28222
CHEMBL85	RISPERIDONE	P28223
CHEMBL85	RISPERIDONE	P28335
CHEMBL85	RISPERIDONE	P31645
CHEMBL85	RISPERIDONE	P34969
CHEMBL85	RISPERIDONE	P35348
CHEMBL85	RISPERIDONE	P35367
CHEMBL85	RISPERIDONE	P35368
CHEMBL85	RISPERIDONE	P35462
CHEMBL85	RISPERIDONE	P41595
CHEMBL85	RISPERIDONE	P47898
CHEMBL85	RISPERIDONE	P50406
CHEMBL85	RISPERIDONE	Q12809
CHEMBL85	RISPERIDONE	Q16637
CHEMBL85	RISPERIDONE	Q96FL8
CHEMBL856	PRIMIDONE	P16473
CHEMBL856	PRIMIDONE	Q9NUW8
CHEMBL857	BIOTIN	P14735
CHEMBL870	ALENDRONIC ACID	P14324
CHEMBL871	ETIDRONIC ACID	P02545
CHEMBL877	TRANEXAMIC ACID	P00747
CHEMBL894	BUPROPION	P23975
CHEMBL894	BUPROPION	P33261
CHEMBL894	BUPROPION	P36544
CHEMBL894	BUPROPION	Q01959
CHEMBL9	NORFLOXACIN	B2RXH2
CHEMBL9	NORFLOXACIN	P00352
CHEMBL9	NORFLOXACIN	P02545
CHEMBL9	NORFLOXACIN	P15428
CHEMBL9	NORFLOXACIN	P42858
CHEMBL9	NORFLOXACIN	Q6W5P4
CHEMBL900	ORPHENADRINE	P08172
CHEMBL900	ORPHENADRINE	P08173
CHEMBL900	ORPHENADRINE	P08912
CHEMBL900	ORPHENADRINE	P08913
CHEMBL900	ORPHENADRINE	P10635
CHEMBL900	ORPHENADRINE	P11229
CHEMBL900	ORPHENADRINE	P18089
CHEMBL900	ORPHENADRINE	P20309
CHEMBL900	ORPHENADRINE	P23975
CHEMBL900	ORPHENADRINE	P25021
CHEMBL900	ORPHENADRINE	P28223
CHEMBL900	ORPHENADRINE	P28335
CHEMBL900	ORPHENADRINE	P31645
CHEMBL900	ORPHENADRINE	P35367
CHEMBL900	ORPHENADRINE	P41595
CHEMBL900	ORPHENADRINE	P50406
CHEMBL900	ORPHENADRINE	Q12809
CHEMBL902	FAMOTIDINE	P02545
CHEMBL902	FAMOTIDINE	P25021
CHEMBL902	FAMOTIDINE	P54132
CHEMBL902	FAMOTIDINE	Q96FL8
CHEMBL905	RIZATRIPTAN	P08908
CHEMBL914	FEXOFENADINE	P02545
CHEMBL914	FEXOFENADINE	P35367
CHEMBL914	FEXOFENADINE	P54132
CHEMBL92401	IPRONIAZID	P21397
CHEMBL92401	IPRONIAZID	P27338
CHEMBL926	DOBUTAMINE	O43570
CHEMBL926	DOBUTAMINE	P00533
CHEMBL926	DOBUTAMINE	P00915
CHEMBL926	DOBUTAMINE	P00918
CHEMBL926	DOBUTAMINE	P06239
CHEMBL926	DOBUTAMINE	P06241
CHEMBL926	DOBUTAMINE	P07451
CHEMBL926	DOBUTAMINE	P07550
CHEMBL926	DOBUTAMINE	P08588
CHEMBL926	DOBUTAMINE	P18089
CHEMBL926	DOBUTAMINE	P22748
CHEMBL926	DOBUTAMINE	P23280
CHEMBL926	DOBUTAMINE	P23975
CHEMBL926	DOBUTAMINE	P25100
CHEMBL926	DOBUTAMINE	P31645
CHEMBL926	DOBUTAMINE	P35218
CHEMBL926	DOBUTAMINE	P35462
CHEMBL926	DOBUTAMINE	P43166
CHEMBL926	DOBUTAMINE	Q01959
CHEMBL926	DOBUTAMINE	Q16790
CHEMBL926	DOBUTAMINE	Q8N1Q1
CHEMBL926	DOBUTAMINE	Q99720
CHEMBL926	DOBUTAMINE	Q9Y2D0
CHEMBL934	METYRAPONE	P02545
CHEMBL934	METYRAPONE	P08684
CHEMBL934	METYRAPONE	P15538
CHEMBL934	METYRAPONE	P19099
CHEMBL93645	ACECLOFENAC	O75604
CHEMBL93645	ACECLOFENAC	P02545
CHEMBL93645	ACECLOFENAC	P02766
CHEMBL93645	ACECLOFENAC	P28482
CHEMBL93645	ACECLOFENAC	Q03164
CHEMBL94	PHYSOSTIGMINE	P02545
CHEMBL94	PHYSOSTIGMINE	P06276
CHEMBL94	PHYSOSTIGMINE	P10635
CHEMBL94	PHYSOSTIGMINE	P22303
CHEMBL94	PHYSOSTIGMINE	P54132
CHEMBL941	IMATINIB	O00444
CHEMBL941	IMATINIB	O14976
CHEMBL941	IMATINIB	O15244
CHEMBL941	IMATINIB	O43570
CHEMBL941	IMATINIB	P00519
CHEMBL941	IMATINIB	P00533
CHEMBL941	IMATINIB	P00915
CHEMBL941	IMATINIB	P00918
CHEMBL941	IMATINIB	P04049
CHEMBL941	IMATINIB	P06239
CHEMBL941	IMATINIB	P06241
CHEMBL941	IMATINIB	P07333
CHEMBL941	IMATINIB	P07451
CHEMBL941	IMATINIB	P07948
CHEMBL941	IMATINIB	P08183
CHEMBL941	IMATINIB	P09619
CHEMBL941	IMATINIB	P09769
CHEMBL941	IMATINIB	P10721
CHEMBL941	IMATINIB	P15056
CHEMBL941	IMATINIB	P16083
CHEMBL941	IMATINIB	P16234
CHEMBL941	IMATINIB	P22748
CHEMBL941	IMATINIB	P23280
CHEMBL941	IMATINIB	P24557
CHEMBL941	IMATINIB	P25021
CHEMBL941	IMATINIB	P28223
CHEMBL941	IMATINIB	P29322
CHEMBL941	IMATINIB	P29597
CHEMBL941	IMATINIB	P31645
CHEMBL941	IMATINIB	P36888
CHEMBL941	IMATINIB	P42684
CHEMBL941	IMATINIB	P42685
CHEMBL941	IMATINIB	P43166
CHEMBL941	IMATINIB	P43405
CHEMBL941	IMATINIB	P45983
CHEMBL941	IMATINIB	P45984
CHEMBL941	IMATINIB	P49759
CHEMBL941	IMATINIB	P51451
CHEMBL941	IMATINIB	P51617
CHEMBL941	IMATINIB	P53779
CHEMBL941	IMATINIB	Q08345
CHEMBL941	IMATINIB	Q14680
CHEMBL941	IMATINIB	Q16790
CHEMBL941	IMATINIB	Q16832
CHEMBL941	IMATINIB	Q59H18
CHEMBL941	IMATINIB	Q86VL8
CHEMBL941	IMATINIB	Q8NE63
CHEMBL941	IMATINIB	Q8TBX8
CHEMBL941	IMATINIB	Q96FL8
CHEMBL941	IMATINIB	Q9BWU1
CHEMBL941	IMATINIB	Q9HAZ1
CHEMBL941	IMATINIB	Q9NYL2
CHEMBL941	IMATINIB	Q9UEE5
CHEMBL941	IMATINIB	Q9ULX7
CHEMBL941	IMATINIB	Q9UNQ0
CHEMBL942	BISACODYL	P02545
CHEMBL942	BISACODYL	P11712
CHEMBL942	BISACODYL	P16473
CHEMBL942	BISACODYL	P41145
CHEMBL942	BISACODYL	P42226
CHEMBL942	BISACODYL	Q01959
CHEMBL942	BISACODYL	Q16665
CHEMBL942	BISACODYL	Q9Y2T6
CHEMBL945	AMILORIDE	P02545
CHEMBL945	AMILORIDE	P21397
CHEMBL945	AMILORIDE	P29274
CHEMBL945	AMILORIDE	Q99714
CHEMBL95	TACRINE	P05067
CHEMBL95	TACRINE	P06276
CHEMBL95	TACRINE	P10635
CHEMBL95	TACRINE	P22303
CHEMBL95	TACRINE	P23975
CHEMBL957	BOSENTAN	P25101
CHEMBL960	LEFLUNOMIDE	O15118
CHEMBL960	LEFLUNOMIDE	O75496
CHEMBL960	LEFLUNOMIDE	P02545
CHEMBL960	LEFLUNOMIDE	P04637
CHEMBL960	LEFLUNOMIDE	P05177
CHEMBL960	LEFLUNOMIDE	P23975
CHEMBL960	LEFLUNOMIDE	P40225
CHEMBL960	LEFLUNOMIDE	P42858
CHEMBL960	LEFLUNOMIDE	P51151
CHEMBL960	LEFLUNOMIDE	Q01959
CHEMBL960	LEFLUNOMIDE	Q16637
CHEMBL960	LEFLUNOMIDE	Q6W5P4
CHEMBL964	DISULFIRAM	O75762
CHEMBL964	DISULFIRAM	P00352
CHEMBL964	DISULFIRAM	P02545
CHEMBL964	DISULFIRAM	P05177
CHEMBL964	DISULFIRAM	P07900
CHEMBL964	DISULFIRAM	P08913
CHEMBL964	DISULFIRAM	P0DMS8
CHEMBL964	DISULFIRAM	P10636
CHEMBL964	DISULFIRAM	P14416
CHEMBL964	DISULFIRAM	P15428
CHEMBL964	DISULFIRAM	P16050
CHEMBL964	DISULFIRAM	P18054
CHEMBL964	DISULFIRAM	P18089
CHEMBL964	DISULFIRAM	P19838
CHEMBL964	DISULFIRAM	P21728
CHEMBL964	DISULFIRAM	P21917
CHEMBL964	DISULFIRAM	P25025
CHEMBL964	DISULFIRAM	P26599
CHEMBL964	DISULFIRAM	P27361
CHEMBL964	DISULFIRAM	P30556
CHEMBL964	DISULFIRAM	P35372
CHEMBL964	DISULFIRAM	P35462
CHEMBL964	DISULFIRAM	P40225
CHEMBL964	DISULFIRAM	P41145
CHEMBL964	DISULFIRAM	P41597
CHEMBL964	DISULFIRAM	P42345
CHEMBL964	DISULFIRAM	P42858
CHEMBL964	DISULFIRAM	P50406
CHEMBL964	DISULFIRAM	P51679
CHEMBL964	DISULFIRAM	Q01959
CHEMBL964	DISULFIRAM	Q6W5P4
CHEMBL964	DISULFIRAM	Q99685
CHEMBL964	DISULFIRAM	Q99714
CHEMBL972	SELEGILINE	P08913
CHEMBL972	SELEGILINE	P18089
CHEMBL972	SELEGILINE	P21397
CHEMBL972	SELEGILINE	P27338
CHEMBL985	UREA	P02545
CHEMBL986	RETINOL	O75604
CHEMBL986	RETINOL	P00352
CHEMBL986	RETINOL	P02753
CHEMBL986	RETINOL	P28482
CHEMBL997	IBANDRONIC ACID	P14324
