# Supplementary material for: Identification of New Toxicity Mechanisms in Drug-Induced Liver Injury through Systems Pharmacology
Source: Genes (Basel). 2022 Jul 21;13(7):1292. doi: 10.3390/genes13071292 (PMC9315637; doi:10.3390/genes13071292)
Supplement: Supplementary file 1 [file genes-13-01292-s001.zip › Table S3.xlsx]

## Sheet: Sheet 1 - dilipaper_hyi1e02_ove
Drug name	PfamA ID	p-value	Benjamini-Hochberg corrected p-value
ACARBOSE	PF00088	0.006633	0.0371864
ACARBOSE	PF00128	0.006633	0.0371864
ACARBOSE	PF01055	0.006633	0.0371864
ACARBOSE	PF02806	0.006633	0.0371864
ACARBOSE	PF13802	0.006633	0.0371864
ACARBOSE	PF16863	0.006633	0.0371864
ACEMETACIN	PF00989	0.009967	0.0461027
ACEMETACIN	PF08447	0.006645	0.0371864
ACEMETACIN	PF08778	0.003322	0.0266065
ACEMETACIN	PF11413	0.003322	0.0266065
ACEMETACIN	PF13426	0.006645	0.0371864
ACEMETACIN	PF14598	0.006645	0.0371864
ACETAMINOPHEN	PF00194	2e-06	0.000121814
ACETYLCYSTEINE	PF00270	0.000651	0.00997058
ACETYLCYSTEINE	PF00271	0.000651	0.00997058
ACETYLCYSTEINE	PF16124	0.000651	0.00997058
ACITRETIN	PF06003	0.003322	0.0266065
ADENOSINE	PF13853	0.000754	0.0112841
ALENDRONIC ACID	PF00348	0.003322	0.0266065
ALFUZOSIN	PF10320	0.005774	0.0371864
ALISKIREN	PF00026	0.003322	0.0266065
ALISKIREN	PF07966	0.003322	0.0266065
ALISKIREN	PF14541	0.003322	0.0266065
ALISKIREN	PF14543	0.003322	0.0266065
ALVIMOPAN	PF10320	0.005774	0.0371864
ALVIMOPAN	PF10328	0.000722	0.0108673
AMANTADINE	PF00554	0.006633	0.0371864
AMANTADINE	PF13306	0.006633	0.0371864
AMANTADINE	PF16179	0.006633	0.0371864
AMIKACIN	PF00038	0.003322	0.0266065
AMIKACIN	PF00932	0.003322	0.0266065
AMINOPHYLLINE	PF00038	0.006633	0.0371864
AMINOPHYLLINE	PF00418	0.006633	0.0371864
AMINOPHYLLINE	PF00932	0.006633	0.0371864
AMIODARONE	PF00001	2e-06	0.000121814
AMIODARONE	PF00209	0.006438	0.0371864
AMIODARONE	PF10320	1e-06	7.275e-05
AMIODARONE	PF10328	0.001514	0.0194371
AMIODARONE	PF13853	0.005447	0.0371864
AMITRIPTYLINE	PF00001	1.8e-05	0.000742701
AMITRIPTYLINE	PF00209	0.003287	0.0266065
AMITRIPTYLINE	PF10320	2e-06	0.000121814
AMITRIPTYLINE	PF10328	0.000935	0.0133085
AMITRIPTYLINE	PF13853	0.008674	0.0461027
ASPIRIN	PF00008	0.000263	0.00595431
ASPIRIN	PF03098	0.000588	0.00965656
ASTEMIZOLE	PF00001	0	0
ASTEMIZOLE	PF00209	0.008507	0.0461027
ASTEMIZOLE	PF10320	0	0
ASTEMIZOLE	PF10328	5.1e-05	0.00151783
ASTEMIZOLE	PF13853	0.008942	0.0461027
ATORVASTATIN	PF00368	0.006633	0.0371864
ATROPINE	PF00001	7.8e-05	0.0022698
ATROPINE	PF10320	0.000197	0.00496099
AZITHROMYCIN	PF00038	0.006633	0.0371864
AZITHROMYCIN	PF00932	0.006633	0.0371864
AZITHROMYCIN	PF13306	0.006633	0.0371864
BENZIODARONE	PF00653	0.003322	0.0266065
BETAMETHASONE	PF02155	0.003322	0.0266065
BEZAFIBRATE	PF00104	0.006289	0.0371864
BEZAFIBRATE	PF00105	0.006289	0.0371864
BEZAFIBRATE	PF06003	0.009934	0.0461027
BEZAFIBRATE	PF12577	0.009934	0.0461027
BICALUTAMIDE	PF02166	0.003322	0.0266065
BIOTIN	PF00675	0.003322	0.0266065
BIOTIN	PF05193	0.003322	0.0266065
BIOTIN	PF16187	0.003322	0.0266065
BROMFENAC	PF00008	4.4e-05	0.00135572
BROMFENAC	PF03098	9.9e-05	0.00272927
BROMPHENIRAMINE	PF00027	0.003322	0.0266065
BROMPHENIRAMINE	PF00989	0.009967	0.0461027
BROMPHENIRAMINE	PF08447	0.006645	0.0371864
BROMPHENIRAMINE	PF13426	0.006645	0.0371864
BUFORMIN	PF00038	0.003322	0.0266065
BUFORMIN	PF00932	0.003322	0.0266065
BUPROPION	PF00209	0.000588	0.00965656
BUSPIRONE	PF10320	0.003605	0.0284382
CAFFEINE	PF00027	0.009934	0.0461027
CAPTOPRIL	PF00026	0.009934	0.0461027
CAPTOPRIL	PF01401	0.009934	0.0461027
CAPTOPRIL	PF01433	0.009934	0.0461027
CAPTOPRIL	PF07966	0.009934	0.0461027
CAPTOPRIL	PF09127	0.009934	0.0461027
CAPTOPRIL	PF14541	0.009934	0.0461027
CAPTOPRIL	PF14543	0.009934	0.0461027
CARBAMAZEPINE	PF00038	0.009934	0.0461027
CARBAMAZEPINE	PF00932	0.009934	0.0461027
CARBAMAZEPINE	PF13306	0.009934	0.0461027
CARBETAPENTANE	PF06087	0.006633	0.0371864
CARBETAPENTANE	PF13306	0.006633	0.0371864
CARBIMAZOLE	PF00038	0.003322	0.0266065
CARBIMAZOLE	PF00932	0.003322	0.0266065
CARVEDILOL	PF00001	0.000218	0.0053835
CARVEDILOL	PF00209	0.001323	0.0175885
CARVEDILOL	PF07885	0.002991	0.0266065
CARVEDILOL	PF10320	1.9e-05	0.000742701
CARVEDILOL	PF10328	0.000423	0.00771543
CARVEDILOL	PF13853	0.002134	0.0259951
CEFTRIAXONE	PF00083	4.9e-05	0.00147507
CEFTRIAXONE	PF07690	0.000143	0.00370809
CHLORHEXIDINE	PF00040	0.00381	0.0294348
CHLORHEXIDINE	PF00045	0.008348	0.0456439
CHLORHEXIDINE	PF00083	0.003777	0.0294348
CHLORHEXIDINE	PF00413	0.008348	0.0456439
CHLORHEXIDINE	PF01471	0.008348	0.0456439
CHLORHEXIDINE	PF01554	0.00381	0.0294348
CHLORHEXIDINE	PF07690	0.010137	0.0467409
CHLORMEZANONE	PF00038	0.003322	0.0266065
CHLORMEZANONE	PF00932	0.003322	0.0266065
CHLORPROMAZINE	PF00001	0	0
CHLORPROMAZINE	PF00209	0.006438	0.0371864
CHLORPROMAZINE	PF10320	0	0
CHLORPROMAZINE	PF10328	1.5e-05	0.000677328
CHLORPROMAZINE	PF13853	0.005447	0.0371864
CINNARIZINE	PF00001	1.8e-05	0.000742701
CINNARIZINE	PF00209	0.000851	0.0123821
CINNARIZINE	PF10320	0	0
CINNARIZINE	PF10328	0.000128	0.00342073
CINNARIZINE	PF13853	0.008005	0.0444176
CIPROFLOXACIN	PF00038	0.006633	0.0371864
CIPROFLOXACIN	PF00171	0.006633	0.0371864
CIPROFLOXACIN	PF00932	0.006633	0.0371864
CISAPRIDE	PF00001	0.002209	0.0266065
CISAPRIDE	PF10320	9.5e-05	0.00272927
CISAPRIDE	PF10328	0.001887	0.0234221
CISAPRIDE	PF13853	0.004168	0.0316406
CITALOPRAM	PF00209	0.003413	0.0271691
CLARITHROMYCIN	PF09818	0.006633	0.0371864
CLEMASTINE	PF00001	3.3e-05	0.00118393
CLEMASTINE	PF10320	2e-06	0.000121814
CLEMASTINE	PF10328	0.000826	0.0121533
CLEMASTINE	PF13853	0.003206	0.0266065
CLOMETHIAZOLE	PF00038	0.003322	0.0266065
CLOMETHIAZOLE	PF00932	0.003322	0.0266065
CLOPIDOGREL	PF00209	0.009967	0.0461027
CLOPIDOGREL	PF03491	0.003322	0.0266065
CLOZAPINE	PF00001	0	0
CLOZAPINE	PF10320	0	0
CLOZAPINE	PF10328	4e-06	0.000213796
CLOZAPINE	PF13853	0.006206	0.0371864
CYCLIZINE	PF00001	5e-06	0.000256765
CYCLIZINE	PF10320	1e-06	7.275e-05
CYCLIZINE	PF10328	0.005818	0.0371864
CYCLIZINE	PF13853	0.002456	0.0266065
CYPROTERONE ACETATE	PF02155	0.006633	0.0371864
DANAZOL	PF00001	0.009594	0.0461027
DANAZOL	PF00209	0.000503	0.00861018
DANAZOL	PF10320	0.000647	0.00997058
DANAZOL	PF10328	0.001887	0.0234221
DAPSONE	PF00038	0.009934	0.0461027
DAPSONE	PF00932	0.009934	0.0461027
DAPSONE	PF13306	0.009934	0.0461027
DAUNORUBICIN	PF00005	0.002669	0.0266065
DAUNORUBICIN	PF00664	0.00172	0.0216571
DESLORATADINE	PF00001	1.9e-05	0.000742701
DESLORATADINE	PF00209	0.000606	0.00966649
DESLORATADINE	PF10320	2.6e-05	0.00095907
DESLORATADINE	PF13853	0.005265	0.0371864
DESOGESTREL	PF00054	0.003322	0.0266065
DESOGESTREL	PF02210	0.003322	0.0266065
DEXKETOPROFEN	PF00008	4.4e-05	0.00135572
DEXKETOPROFEN	PF03098	9.9e-05	0.00272927
DEXTROAMPHETAMINE	PF00209	4e-06	0.000213796
DEXTROMETHORPHAN	PF03491	0.006633	0.0371864
DEXTROMETHORPHAN	PF13306	0.006633	0.0371864
DICLOFENAC	PF00008	0.000651	0.00997058
DICLOFENAC	PF03098	0.001451	0.0189063
DICYCLOMINE	PF00001	5.7e-05	0.00167734
DICYCLOMINE	PF10320	0.00016	0.00410824
DIHYDROERGOTAMINE	PF00001	1.6e-05	0.0006984
DIHYDROERGOTAMINE	PF10320	6e-06	0.000296491
DIHYDROERGOTAMINE	PF10328	0.000512	0.00870732
DIHYDROERGOTAMINE	PF13853	0.001816	0.0227565
DINOPROSTONE	PF00001	0.000485	0.00841202
DINOPROSTONE	PF10328	0.00337	0.0269086
DIPHENHYDRAMINE	PF00001	0.000524	0.00885391
DIPHENHYDRAMINE	PF10320	0.000266	0.00595431
DISULFIRAM	PF10320	0.009328	0.0461027
DOBUTAMINE	PF00194	0	0
DOBUTAMINE	PF00209	0.00151	0.0194371
DOFETILIDE	PF00027	0.003322	0.0266065
DOFETILIDE	PF00989	0.009967	0.0461027
DOFETILIDE	PF08447	0.006645	0.0371864
DOFETILIDE	PF13426	0.006645	0.0371864
DOPAMINE	PF00209	0.010864	0.0493116
DOPAMINE	PF10328	0.010909	0.0494302
DOTHIEPIN	PF00171	0.003322	0.0266065
DOXAZOSIN	PF00001	0.003556	0.0282217
DOXAZOSIN	PF00209	0.006135	0.0371864
DOXAZOSIN	PF10320	0.000266	0.00595431
DOXAZOSIN	PF10328	0.002681	0.0266065
DROPERIDOL	PF00001	6e-06	0.000296491
DROPERIDOL	PF00989	0.010864	0.0493116
DROPERIDOL	PF08447	0.00498	0.0366366
DROPERIDOL	PF10320	0	0
DROPERIDOL	PF10328	0.000257	0.00595431
DROPERIDOL	PF13426	0.00498	0.0366366
DROPERIDOL	PF13853	0.00044	0.00773396
DUTASTERIDE	PF02931	0.009967	0.0461027
DUTASTERIDE	PF02932	0.009967	0.0461027
ECONAZOLE	PF00001	0	0
ECONAZOLE	PF00067	0.000269	0.00597043
ECONAZOLE	PF00209	0.00743	0.0413146
ECONAZOLE	PF10320	0	0
ECONAZOLE	PF10328	0.000596	0.00965656
ECONAZOLE	PF13853	0.001486	0.0192665
ENALAPRIL	PF00038	0.003322	0.0266065
ENALAPRIL	PF00932	0.003322	0.0266065
EPINEPHRINE	PF10320	0.003716	0.0291383
EPINEPHRINE	PF10328	0.004036	0.0309073
ERGONOVINE	PF00001	5e-06	0.000256765
ERGONOVINE	PF10320	8e-06	0.000388
ERGONOVINE	PF10328	0.005636	0.0371864
ERGONOVINE	PF13853	0.000368	0.00745408
ERGOTAMINE	PF00001	1e-06	7.275e-05
ERGOTAMINE	PF10320	0	0
ERGOTAMINE	PF10328	2.5e-05	0.000948913
ERGOTAMINE	PF13853	0.00135	0.0178568
ERYTHROMYCIN	PF00027	0.006633	0.0371864
ESCITALOPRAM	PF00554	0.009934	0.0461027
ESCITALOPRAM	PF03491	0.009934	0.0461027
ESCITALOPRAM	PF16179	0.009934	0.0461027
ESTRADIOL	PF00104	0.000306	0.00641131
ESTRADIOL	PF00105	0.000306	0.00641131
ETIDRONIC ACID	PF00038	0.003322	0.0266065
ETIDRONIC ACID	PF00932	0.003322	0.0266065
FENOFIBRATE	PF13853	0.00383	0.0295023
FENTANYL	PF09818	0.009934	0.0461027
FEXOFENADINE	PF00038	0.009934	0.0461027
FEXOFENADINE	PF00570	0.009934	0.0461027
FEXOFENADINE	PF00932	0.009934	0.0461027
FEXOFENADINE	PF08072	0.009934	0.0461027
FEXOFENADINE	PF09382	0.009934	0.0461027
FEXOFENADINE	PF16202	0.009934	0.0461027
FEXOFENADINE	PF16204	0.009934	0.0461027
FIPEXIDE	PF00038	0.006633	0.0371864
FIPEXIDE	PF00932	0.006633	0.0371864
FIPEXIDE	PF08778	0.006633	0.0371864
FIPEXIDE	PF11413	0.006633	0.0371864
FLAVOXATE	PF00038	0.003322	0.0266065
FLAVOXATE	PF00932	0.003322	0.0266065
FLUCONAZOLE	PF00067	0.010558	0.0482572
FLUMAZENIL	PF06003	0.006633	0.0371864
FLUMAZENIL	PF13306	0.006633	0.0371864
FLUOXETINE	PF00001	0.009594	0.0461027
FLUOXETINE	PF00209	0.000503	0.00861018
FLUOXETINE	PF13853	0.004168	0.0316406
FLUVASTATIN	PF00368	0.006633	0.0371864
FLUVOXAMINE	PF06003	0.003322	0.0266065
FOLIC ACID	PF02373	0.006633	0.0371864
FOLIC ACID	PF02375	0.006633	0.0371864
FOLIC ACID	PF13306	0.006633	0.0371864
FORMOTEROL	PF00001	0.004509	0.0337402
FORMOTEROL	PF10320	0.001036	0.0140585
FORMOTEROL	PF10328	0.002693	0.0266065
FUROSEMIDE	PF00194	0	0
GEMFIBROZIL	PF00576	0.006633	0.0371864
GEMFIBROZIL	PF06003	0.006633	0.0371864
GUANETHIDINE	PF00038	0.003322	0.0266065
GUANETHIDINE	PF00932	0.003322	0.0266065
HEXYLRESORCINOL	PF00264	0.009934	0.0461027
HEXYLRESORCINOL	PF00418	0.009934	0.0461027
HYDROCODONE	PF00038	0.009934	0.0461027
HYDROCODONE	PF00932	0.009934	0.0461027
IBANDRONIC ACID	PF00348	0.003322	0.0266065
IBUPROFEN	PF00008	0.000436	0.00771543
IBUPROFEN	PF03098	0.000974	0.0134258
IBUTILIDE	PF00027	0.003322	0.0266065
IBUTILIDE	PF00989	0.009967	0.0461027
IBUTILIDE	PF08447	0.006645	0.0371864
IBUTILIDE	PF13426	0.006645	0.0371864
IFOSFAMIDE	PF00038	0.003322	0.0266065
IFOSFAMIDE	PF00932	0.003322	0.0266065
IMATINIB	PF00017	0.000306	0.00641131
IMATINIB	PF00018	0.000222	0.0053835
IMATINIB	PF00069	0	0
IMATINIB	PF00194	0.000306	0.00641131
IMATINIB	PF07653	0.000222	0.0053835
IMATINIB	PF07714	0	0
IMATINIB	PF14604	0.000621	0.00979758
IMIPRAMINE	PF00209	0.005146	0.0371864
IMIPRAMINE	PF13853	0.010236	0.0470317
INDINAVIR	PF01554	0.000436	0.00771543
INDOMETHACIN	PF00008	0.00381	0.0294348
INDOMETHACIN	PF03098	0.008348	0.0456439
IOPAMIDOL	PF00038	0.003322	0.0266065
IOPAMIDOL	PF00932	0.003322	0.0266065
IPRONIAZID	PF00070	0.006633	0.0371864
IPRONIAZID	PF00890	4.4e-05	0.00135572
IPRONIAZID	PF01266	9.9e-05	0.00272927
IPRONIAZID	PF01494	4.4e-05	0.00135572
IPRONIAZID	PF01593	4.4e-05	0.00135572
IPRONIAZID	PF13450	4.4e-05	0.00135572
IRBESARTAN	PF00038	0.009934	0.0461027
IRBESARTAN	PF00088	0.009934	0.0461027
IRBESARTAN	PF00932	0.009934	0.0461027
IRBESARTAN	PF01055	0.009934	0.0461027
IRBESARTAN	PF13802	0.009934	0.0461027
IRBESARTAN	PF16863	0.009934	0.0461027
ISONIAZID	PF02373	0.003322	0.0266065
ISONIAZID	PF02375	0.003322	0.0266065
ISOXSUPRINE	PF00989	0.009967	0.0461027
ISOXSUPRINE	PF08447	0.006645	0.0371864
ISOXSUPRINE	PF08778	0.003322	0.0266065
ISOXSUPRINE	PF11413	0.003322	0.0266065
ISOXSUPRINE	PF13426	0.006645	0.0371864
ISOXSUPRINE	PF14598	0.006645	0.0371864
KETOCONAZOLE	PF00067	9e-06	0.000428564
KETOPROFEN	PF00008	0.000907	0.0129805
KETOPROFEN	PF03098	0.002018	0.0248129
KETOROLAC	PF00008	0.000132	0.00345708
KETOROLAC	PF00025	0.009934	0.0461027
KETOROLAC	PF00071	0.009934	0.0461027
KETOROLAC	PF01926	0.009934	0.0461027
KETOROLAC	PF03098	0.000296	0.00640681
KETOROLAC	PF08477	0.009934	0.0461027
KETOTIFEN	PF00001	0	0
KETOTIFEN	PF10320	0	0
KETOTIFEN	PF10328	0.000609	0.00966649
KETOTIFEN	PF13853	0.000802	0.0118669
LABETALOL	PF00209	0.002673	0.0266065
LANSOPRAZOLE	PF08659	0.010668	0.0486751
LEFLUNOMIDE	PF00209	0.006135	0.0371864
LEVODOPA	PF14604	0.009867	0.0461027
LIDOCAINE	PF00171	0.006633	0.0371864
LOPERAMIDE	PF10320	0.009981	0.0461027
LOPERAMIDE	PF10328	0.00809	0.0446998
LOVASTATIN	PF00209	0.002018	0.0248129
LUMIRACOXIB	PF00008	0.006645	0.0371864
LUMIRACOXIB	PF03098	0.009967	0.0461027
MAZINDOL	PF00209	1e-06	7.275e-05
MAZINDOL	PF03491	0.009934	0.0461027
MELOXICAM	PF00008	4.4e-05	0.00135572
MELOXICAM	PF03098	9.9e-05	0.00272927
MEPAZINE	PF00001	2e-06	0.000121814
MEPAZINE	PF10320	3e-06	0.000170804
MEPAZINE	PF10328	0.002696	0.0266065
MEPAZINE	PF13853	0.000601	0.00965656
MESALAMINE	PF00656	0.002673	0.0266065
METFORMIN	PF00038	0.003322	0.0266065
METFORMIN	PF00932	0.003322	0.0266065
METHIMAZOLE	PF00038	0.006633	0.0371864
METHIMAZOLE	PF00932	0.006633	0.0371864
METHIMAZOLE	PF06003	0.006633	0.0371864
METHOTREXATE	PF03024	0.002788	0.0266065
METHYLPREDNISOLONE	PF02155	0.006633	0.0371864
METHYLPREDNISOLONE	PF08778	0.006633	0.0371864
METHYLPREDNISOLONE	PF11413	0.006633	0.0371864
METHYSERGIDE	PF00001	4e-05	0.00134308
METHYSERGIDE	PF10320	3.4e-05	0.00118728
METHYSERGIDE	PF10328	0.00873	0.0461027
METHYSERGIDE	PF13853	0.000592	0.00965656
METYRAPONE	PF00067	0.000312	0.00648514
METYROSINE	PF00270	0.006645	0.0371864
METYROSINE	PF00271	0.006645	0.0371864
METYROSINE	PF00570	0.003322	0.0266065
METYROSINE	PF08072	0.003322	0.0266065
METYROSINE	PF09382	0.003322	0.0266065
METYROSINE	PF16124	0.006645	0.0371864
METYROSINE	PF16202	0.003322	0.0266065
METYROSINE	PF16204	0.003322	0.0266065
MIANSERIN	PF00001	0	0
MIANSERIN	PF10320	0	0
MIANSERIN	PF10328	0.000423	0.00771543
MIANSERIN	PF13853	0.002134	0.0259951
MIRTAZAPINE	PF00001	0.000485	0.00841202
MIRTAZAPINE	PF10320	4e-05	0.00134308
MIRTAZAPINE	PF13853	0.000212	0.00528789
MONTELUKAST	PF00001	0.000125	0.003375
MONTELUKAST	PF10320	1.6e-05	0.0006984
MONTELUKAST	PF10328	0.00089	0.012878
MORPHINE	PF10320	0.005774	0.0371864
MORPHINE	PF10328	0.000722	0.0108673
MOXISYLYTE	PF00224	0.003322	0.0266065
MOXISYLYTE	PF02887	0.003322	0.0266065
NADOLOL	PF00270	0.006645	0.0371864
NADOLOL	PF00271	0.006645	0.0371864
NADOLOL	PF04851	0.003322	0.0266065
NADOLOL	PF16124	0.006645	0.0371864
NALTREXONE	PF10328	0.002693	0.0266065
NEFAZODONE	PF00005	0.000276	0.00607432
NEFAZODONE	PF00664	0.000177	0.00450061
NEFAZODONE	PF09818	0.006633	0.0371864
NIMESULIDE	PF00008	0.000907	0.0129805
NIMESULIDE	PF03098	3.4e-05	0.00118728
NISOLDIPINE	PF13853	0.010558	0.0482572
NITROFURANTOIN	PF00038	0.006633	0.0371864
NITROFURANTOIN	PF00932	0.006633	0.0371864
NITROFURANTOIN	PF06087	0.006633	0.0371864
NOMIFENSINE	PF00209	1e-06	7.275e-05
NOMIFENSINE	PF03491	0.009934	0.0461027
NOREPINEPHRINE	PF00270	0.00328	0.0266065
NOREPINEPHRINE	PF00271	0.00328	0.0266065
NOREPINEPHRINE	PF10320	0.003716	0.0291383
NOREPINEPHRINE	PF16124	0.00328	0.0266065
OLANZAPINE	PF00001	0	0
OLANZAPINE	PF10320	0	0
OLANZAPINE	PF10328	1e-06	7.275e-05
OLANZAPINE	PF13853	0.008674	0.0461027
OMEPRAZOLE	PF08659	0.00172	0.0216571
ORLISTAT	PF00561	0.000974	0.0134258
ORLISTAT	PF01764	0.000974	0.0134258
ORLISTAT	PF12146	0.000974	0.0134258
ORLISTAT	PF12697	0.000974	0.0134258
ORPHENADRINE	PF00001	1.9e-05	0.000742701
ORPHENADRINE	PF10320	2.6e-05	0.00095907
ORPHENADRINE	PF13853	0.000601	0.00965656
OXYBUTYNIN	PF00001	0.009336	0.0461027
OXYBUTYNIN	PF00209	0.005146	0.0371864
OXYBUTYNIN	PF10320	0.006732	0.037513
OXYCODONE	PF10328	0.008046	0.0445507
OXYTOCIN	PF00001	0.004509	0.0337402
OXYTOCIN	PF08983	0.000263	0.00595431
OXYTOCIN	PF10320	0.001036	0.0140585
OXYTOCIN	PF10323	0.00409	0.0312295
PALIPERIDONE	PF00027	0.003322	0.0266065
PALIPERIDONE	PF00989	0.009967	0.0461027
PALIPERIDONE	PF08447	0.006645	0.0371864
PALIPERIDONE	PF13426	0.006645	0.0371864
PANCURONIUM	PF00454	0.003322	0.0266065
PANCURONIUM	PF02259	0.003322	0.0266065
PANCURONIUM	PF02260	0.003322	0.0266065
PANCURONIUM	PF08771	0.003322	0.0266065
PANCURONIUM	PF11865	0.003322	0.0266065
PARGYLINE	PF00890	0.000436	0.00771543
PARGYLINE	PF01266	0.000974	0.0134258
PARGYLINE	PF01494	0.000436	0.00771543
PARGYLINE	PF01593	0.000436	0.00771543
PARGYLINE	PF13450	0.000436	0.00771543
PAROXETINE	PF00209	0.000332	0.00684652
PEMOLINE	PF00025	0.006633	0.0371864
PEMOLINE	PF00071	0.006633	0.0371864
PEMOLINE	PF01926	0.006633	0.0371864
PEMOLINE	PF08477	0.006633	0.0371864
PENTAZOCINE	PF04622	0.003322	0.0266065
PERMETHRIN	PF06087	0.003322	0.0266065
PHENOXYBENZAMINE	PF00083	1.3e-05	0.000607982
PHENOXYBENZAMINE	PF07690	3.7e-05	0.00127504
PHENYTOIN	PF00270	0.006645	0.0371864
PHENYTOIN	PF00271	0.006645	0.0371864
PHENYTOIN	PF00570	0.003322	0.0266065
PHENYTOIN	PF08072	0.003322	0.0266065
PHENYTOIN	PF09382	0.003322	0.0266065
PHENYTOIN	PF16124	0.006645	0.0371864
PHENYTOIN	PF16202	0.003322	0.0266065
PHENYTOIN	PF16204	0.003322	0.0266065
PHYSOSTIGMINE	PF00135	0.000436	0.00771543
PHYSOSTIGMINE	PF07859	0.000436	0.00771543
PHYSOSTIGMINE	PF08674	0.000436	0.00771543
PIMOZIDE	PF00443	0.00498	0.0366366
PIMOZIDE	PF00989	0.010864	0.0493116
PIMOZIDE	PF08447	0.00498	0.0366366
PIMOZIDE	PF13423	0.00498	0.0366366
PIMOZIDE	PF13426	0.00498	0.0366366
PIPAMAZINE	PF00001	1.9e-05	0.000742701
PIPAMAZINE	PF10320	3e-06	0.000170804
PIPAMAZINE	PF10328	0.000403	0.00771543
PIPAMAZINE	PF13853	0.000601	0.00965656
PRAVASTATIN	PF00368	0.003322	0.0266065
PRAVASTATIN	PF02460	0.006645	0.0371864
PRAVASTATIN	PF12349	0.006645	0.0371864
PRIMAQUINE	PF02525	0.009934	0.0461027
PRIMAQUINE	PF03358	0.009934	0.0461027
PRIMAQUINE	PF03491	0.009934	0.0461027
PRIMIDONE	PF06087	0.006633	0.0371864
PRIMIDONE	PF13306	0.006633	0.0371864
PROBUCOL	PF00418	0.003322	0.0266065
PROGESTERONE	PF00104	0.003215	0.0266065
PROGESTERONE	PF00105	0.003215	0.0266065
PROMAZINE	PF00001	0	0
PROMAZINE	PF10320	0	0
PROMAZINE	PF10328	0.001119	0.0151065
PROMAZINE	PF13853	0.003866	0.0296922
PROPAFENONE	PF07885	0.001649	0.021067
PSEUDOEPHEDRINE	PF00305	0.001451	0.0189063
PSEUDOEPHEDRINE	PF01477	0.001451	0.0189063
PYRAZINAMIDE	PF13306	0.003322	0.0266065
PYRIMETHAMINE	PF00728	0.000436	0.00771543
PYRIMETHAMINE	PF14845	0.000436	0.00771543
QUETIAPINE	PF00001	0	0
QUETIAPINE	PF10320	0	0
QUETIAPINE	PF10328	2e-05	0.000770294
QUETIAPINE	PF13853	0.003206	0.0266065
RIBAVIRIN	PF00038	0.003322	0.0266065
RIBAVIRIN	PF00932	0.003322	0.0266065
RIBOFLAVIN	PF00097	0.009934	0.0461027
RIBOFLAVIN	PF00171	0.009934	0.0461027
RIBOFLAVIN	PF00533	0.009934	0.0461027
RIBOFLAVIN	PF06087	0.009934	0.0461027
RIBOFLAVIN	PF12820	0.009934	0.0461027
RIBOFLAVIN	PF13445	0.009934	0.0461027
RIBOFLAVIN	PF13639	0.009934	0.0461027
RIBOFLAVIN	PF13920	0.009934	0.0461027
RIBOFLAVIN	PF13923	0.009934	0.0461027
RIBOFLAVIN	PF15227	0.009934	0.0461027
RIFAMPICIN	PF00619	0.009934	0.0461027
RISPERIDONE	PF00001	0	0
RISPERIDONE	PF10320	0	0
RISPERIDONE	PF10328	4.7e-05	0.00143131
RISPERIDONE	PF13853	0.009981	0.0461027
ROFECOXIB	PF00008	0.000132	0.00345708
ROFECOXIB	PF00171	0.009934	0.0461027
ROFECOXIB	PF03098	0.000296	0.00640681
ROSUVASTATIN	PF00368	0.006633	0.0371864
ROSUVASTATIN	PF05351	0.006633	0.0371864
SCOPOLAMINE	PF00001	0.001169	0.0156205
SCOPOLAMINE	PF10320	0.004436	0.0333847
SELEGILINE	PF00890	0.000263	0.00595431
SELEGILINE	PF01266	0.000588	0.00965656
SELEGILINE	PF01494	0.000263	0.00595431
SELEGILINE	PF01593	0.000263	0.00595431
SELEGILINE	PF13450	0.000263	0.00595431
SELEGILINE	PF13853	0.010558	0.0482572
SERTRALINE	PF00001	0.001713	0.0216571
SERTRALINE	PF00209	0.000722	0.0108673
SERTRALINE	PF10320	0.000367	0.00745408
SERTRALINE	PF13853	0.000802	0.0118669
SIMVASTATIN	PF00368	0.009934	0.0461027
SIMVASTATIN	PF09818	0.009934	0.0461027
SULFATHIAZOLE	PF06087	0.003322	0.0266065
SULOCTIDIL	PF00001	0.000125	0.003375
SULOCTIDIL	PF00209	0.000851	0.0123821
SULOCTIDIL	PF10320	2e-06	0.000121814
TACRINE	PF00135	0.000436	0.00771543
TACRINE	PF07859	0.000436	0.00771543
TACRINE	PF08674	0.000436	0.00771543
TAMOXIFEN	PF00001	3e-06	0.000170804
TAMOXIFEN	PF00209	0.009671	0.0461027
TAMOXIFEN	PF10320	0	0
TAMOXIFEN	PF10328	0.00037	0.00745408
TAMSULOSIN	PF10320	0.005774	0.0371864
TERAZOSIN	PF10320	0.003605	0.0284382
TERAZOSIN	PF10328	0.000994	0.0136298
TERFENADINE	PF10320	0.00811	0.044716
TETRACAINE	PF00520	1.4e-05	0.000643263
TETRACAINE	PF06512	1e-06	7.275e-05
TETRACAINE	PF08016	3e-05	0.00109125
TETRACAINE	PF11933	0	0
THEOPHYLLINE	PF10320	0.004436	0.0333847
THEOPHYLLINE	PF13853	1.7e-05	0.000729885
TIBOLONE	PF02159	0.009934	0.0461027
TIBOLONE	PF03491	0.009934	0.0461027
TIBOLONE	PF12743	0.009934	0.0461027
TIOTROPIUM BROMIDE	PF00001	0.001169	0.0156205
TIOTROPIUM BROMIDE	PF10320	0.004436	0.0333847
TOLRESTAT	PF00248	2e-06	0.000121814
TOLTERODINE	PF00001	0.005497	0.0371864
TOPOTECAN	PF01554	0.000436	0.00771543
TORSEMIDE	PF00989	0.009967	0.0461027
TORSEMIDE	PF08447	0.006645	0.0371864
TORSEMIDE	PF08778	0.003322	0.0266065
TORSEMIDE	PF11413	0.003322	0.0266065
TORSEMIDE	PF13426	0.006645	0.0371864
TORSEMIDE	PF14598	0.006645	0.0371864
TRANEXAMIC ACID	PF00024	0.003322	0.0266065
TRANEXAMIC ACID	PF00051	0.003322	0.0266065
TRANEXAMIC ACID	PF00089	0.003322	0.0266065
TRANEXAMIC ACID	PF09342	0.003322	0.0266065
TRANEXAMIC ACID	PF13365	0.003322	0.0266065
TROMETHAMINE	PF00038	0.003322	0.0266065
TROMETHAMINE	PF00932	0.003322	0.0266065
UREA	PF00038	0.003322	0.0266065
UREA	PF00932	0.003322	0.0266065
URSODIOL	PF01758	0.006633	0.0371864
URSODIOL	PF13593	0.006633	0.0371864
VALPROIC ACID	PF06087	0.003322	0.0266065
VENLAFAXINE	PF00209	4e-06	0.000213796
VERAPAMIL	PF00664	0.008969	0.0461027
VERAPAMIL	PF10320	0.006732	0.037513
VERAPAMIL	PF13853	0.010236	0.0470317
VIDARABINE	PF00326	0.003322	0.0266065
VIDARABINE	PF00930	0.003322	0.0266065
VIDARABINE	PF01738	0.003322	0.0266065
VINBLASTINE	PF09818	0.006633	0.0371864
VITAMIN E	PF00038	0.006633	0.0371864
VITAMIN E	PF00418	0.006633	0.0371864
VITAMIN E	PF00932	0.006633	0.0371864
ZAFIRLUKAST	PF01554	0.00381	0.0294348
